# Supplementary material for: Dynamic memristor-based reservoir computing for high-efficiency temporal signal processing
Source: Nat Commun. 2021 Jan 18;12:408. doi: 10.1038/s41467-020-20692-1 (PMC7814066; doi:10.1038/s41467-020-20692-1)
Supplement: Supplementary file 3 — Source Data [file 41467_2020_20692_MOESM3_ESM.zip]

Archive with 5 entries (4 files):
- Source Data/fig1.xlsx
- Source Data/fig2.xlsx
- Source Data/fig3.xlsx
- Source Data/fig4.xlsx
- Source Data/
