# Supplementary material for: Dynamic memristor-based reservoir computing for high-efficiency temporal signal processing
Source: Nat Commun. 2021 Jan 18;12:408. doi: 10.1038/s41467-020-20692-1 (PMC7814066; doi:10.1038/s41467-020-20692-1)
Supplement: Supplementary file 3 — Source Data [file 41467_2020_20692_MOESM3_ESM.zip › Source Data/fig1.xlsx]

## Sheet: Fig1c
Position (nm)	O	Ti	Ta	Pt
0.36735	18.86	72.9	0.83	0.04
0.87194	18.66	72.98	0.98	0.04
1.37653	18.21	73.49	1.05	0.05
1.88112	17.64	74.24	1.01	0.08
2.38572	17.28	74.72	0.92	0.12
2.89031	17.27	74.7	0.83	0.13
3.3949	17.4	74.44	0.75	0.12
3.89949	17.5	74.32	0.71	0.08
4.40408	17.59	74.41	0.71	0.05
4.90868	17.74	74.56	0.76	0.04
5.41327	17.92	74.71	0.81	0.04
5.91786	18	74.87	0.86	0.05
6.42245	17.92	75.07	0.87	0.05
6.92704	17.65	75.27	0.84	0.06
7.43164	17.3	75.4	0.81	0.06
7.93623	17.08	75.36	0.82	0.05
8.44082	17.12	75.16	0.84	0.05
8.94541	17.3	74.97	0.84	0.04
9.45	17.4	74.95	0.82	0.05
9.95459	17.33	75.06	0.82	0.06
10.4592	17.14	75.16	0.85	0.1
10.9638	16.91	75.16	0.91	0.15
11.4684	16.68	75.1	0.96	0.19
11.973	16.55	74.99	0.98	0.19
12.4776	16.61	74.8	0.95	0.16
12.9822	16.87	74.53	0.89	0.13
13.4867	17.17	74.3	0.85	0.12
13.9913	17.28	74.3	0.84	0.12
14.4959	17.15	74.55	0.83	0.12
15.0005	16.94	74.87	0.79	0.13
15.5051	16.73	75.16	0.74	0.14
16.0097	16.48	75.41	0.7	0.14
16.5143	16.11	75.63	0.66	0.11
17.0189	15.69	75.76	0.62	0.06
17.5235	15.38	75.73	0.61	0.05
18.0281	15.28	75.59	0.65	0.08
18.5327	15.42	75.46	0.73	0.12
19.0373	15.8	75.39	0.79	0.15
19.5418	16.39	75.24	0.83	0.14
20.0464	17.05	74.81	0.84	0.12
20.551	17.65	74.16	0.83	0.1
21.0556	18.1	73.58	0.84	0.12
21.5602	18.39	73.27	0.88	0.15
22.0648	18.44	73.28	0.91	0.17
22.5694	18.25	73.44	0.91	0.15
23.074	17.96	73.57	0.9	0.11
23.5786	17.79	73.55	0.9	0.08
24.0832	17.77	73.45	0.89	0.07
24.5878	17.74	73.47	0.89	0.05
25.0923	17.56	73.74	0.92	0.04
25.5969	17.36	74.06	0.99	0.03
26.1015	17.33	74.1	1.08	0.03
26.6061	17.47	73.87	1.12	0.04
27.1107	17.59	73.69	1.05	0.05
27.6153	17.57	73.77	0.92	0.06
28.1199	17.55	73.91	0.8	0.08
28.6245	17.74	73.86	0.76	0.1
29.1291	18.13	73.63	0.76	0.11
29.6337	18.56	73.3	0.79	0.1
30.1383	18.99	72.88	0.84	0.08
30.6429	19.45	72.3	0.93	0.08
31.1474	19.93	71.65	1.01	0.07
31.652	20.36	71.12	1.01	0.07
32.1566	20.68	70.82	0.92	0.07
32.6612	20.91	70.7	0.84	0.09
33.1658	21.1	70.58	0.83	0.1
33.6704	21.33	70.26	0.89	0.1
34.175	21.67	69.68	0.97	0.09
34.6796	22.08	68.99	1.03	0.09
35.1842	22.47	68.38	1.03	0.11
35.6888	22.85	67.89	0.99	0.12
36.1934	23.31	67.42	0.92	0.11
36.698	23.86	66.9	0.85	0.08
37.2026	24.51	66.39	0.78	0.05
37.7071	25.26	65.95	0.73	0.03
38.2117	26.12	65.49	0.73	0.03
38.7163	27.12	64.77	0.76	0.04
39.2209	28.35	63.62	0.78	0.05
39.7255	29.84	62.1	0.8	0.05
40.2301	31.43	60.47	0.81	0.05
40.7347	32.77	59.12	0.83	0.04
41.2393	33.59	58.28	0.84	0.04
41.7439	34	57.81	0.85	0.03
42.2485	34.41	57.33	0.84	0.04
42.7531	35.15	56.6	0.85	0.05
43.2577	36.07	55.78	0.88	0.06
43.7623	36.85	55.19	0.92	0.06
44.2668	37.26	54.98	0.97	0.06
44.7714	37.23	55.15	1.01	0.07
45.276	36.82	55.6	1.02	0.06
45.7806	36.23	56.09	0.97	0.05
46.2852	35.81	56.32	0.91	0.03
46.7898	35.88	56.09	0.93	0.03
47.2944	36.38	55.5	1	0.07
47.799	36.95	54.88	1.05	0.13
48.3036	37.28	54.51	1.02	0.16
48.8082	37.37	54.4	0.94	0.13
49.3128	37.44	54.36	0.85	0.07
49.8173	37.63	54.27	0.79	0.03
50.3219	37.94	54.07	0.78	0.04
50.8265	38.22	53.76	0.87	0.1
51.3311	38.23	53.52	1.04	0.15
51.8357	37.83	53.61	1.16	0.16
52.3403	37.21	54.03	1.18	0.13
52.8449	36.82	54.43	1.17	0.08
53.3495	36.93	54.44	1.22	0.06
53.8541	37.34	54.09	1.28	0.07
54.3587	37.65	53.71	1.26	0.09
54.8633	37.65	53.53	1.14	0.13
55.3679	37.36	53.53	1.06	0.18
55.8725	36.97	53.6	1.12	0.21
56.377	36.68	53.61	1.28	0.19
56.8816	36.6	53.56	1.44	0.13
57.3862	36.65	53.6	1.51	0.07
57.8908	36.81	53.71	1.49	0.03
58.3954	37.25	53.59	1.45	0.01
58.9	38.05	52.95	1.52	0.02
59.4046	38.83	51.86	1.86	0.04
59.9092	38.99	50.57	2.59	0.09
60.4138	38.28	49.04	3.82	0.19
60.9184	36.91	46.88	5.73	0.32
61.423	35.26	43.66	8.58	0.48
61.9276	33.68	39.16	12.58	0.64
62.4321	32.46	33.56	17.45	0.83
62.9367	31.62	27.52	22.37	1.05
63.4413	30.91	21.81	26.54	1.24
63.9459	30.16	16.94	29.52	1.3
64.4505	29.43	13.04	31.32	1.21
64.9551	28.9	10.04	32.41	1.1
65.4597	28.57	7.84	33.59	1.11
65.9643	28.34	6.26	35.4	1.23
66.4689	28.19	5.17	37.41	1.33
66.9735	28.17	4.43	38.68	1.31
67.4781	28.25	3.98	38.69	1.27
67.9827	28.33	3.72	37.62	1.41
68.4873	28.34	3.58	35.98	1.68
68.9918	28.28	3.49	34.57	1.81
69.4964	28.1	3.45	34.33	1.68
70.001	27.73	3.49	35.62	1.47
70.5056	27.25	3.6	37.97	1.4
71.0102	26.93	3.69	40.61	1.39
71.5148	26.97	3.7	42.98	1.3
72.0194	27.27	3.61	44.44	1.18
72.524	27.53	3.49	44.44	1.17
73.0286	27.5	3.4	43.28	1.29
73.5332	27.23	3.35	42.01	1.41
74.0378	26.99	3.32	41.19	1.5
74.5424	26.98	3.27	40.69	1.56
75.0469	27.14	3.23	40.67	1.49
75.5515	27.26	3.19	41.6	1.26
76.0561	27.23	3.13	43.28	1.03
76.5607	27.05	3	44.82	1.06
77.0653	26.69	2.82	45.63	1.38
77.5699	26.27	2.69	45.62	1.8
78.0745	26.07	2.7	44.77	2.09
78.5791	26.25	2.89	43.12	2.09
79.0837	26.59	3.19	41.17	1.88
79.5883	26.7	3.46	39.72	1.69
80.0929	26.47	3.55	39.25	1.65
80.5975	26.1	3.46	39.6	1.7
81.102	25.77	3.3	40.19	1.69
81.6066	25.44	3.22	40.61	1.62
82.1112	25	3.27	40.97	1.57
82.6158	24.58	3.36	41.31	1.59
83.1204	24.45	3.39	41.31	1.65
83.625	24.64	3.32	40.97	1.73
84.1296	24.88	3.26	40.84	1.78
84.6342	24.91	3.31	41.16	1.77
85.1388	24.69	3.43	41.29	1.72
85.6434	24.42	3.52	40.48	1.7
86.148	24.32	3.49	39.14	1.74
86.6526	24.36	3.33	38.56	1.85
87.1571	24.31	3.14	39.29	2.21
87.6617	23.9	3.03	40.35	3.29
88.1663	22.99	3.04	40.26	5.84
88.6709	21.44	3.13	38.43	10.85
89.1755	19.07	3.18	34.78	19.45
89.6801	15.8	3.13	29.07	32.14
90.1847	12	3.05	21.71	47.44
90.6893	8.41	2.99	14.45	61.97
91.1939	5.74	2.97	9.3	72.7
91.6985	4.18	2.93	6.68	78.95
92.2031	3.42	2.83	5.64	82.05
92.7077	3.01	2.72	5.13	83.58
93.2123	2.73	2.64	4.74	84.43
93.7168	2.52	2.58	4.47	84.92
94.2214	2.39	2.52	4.37	85.19
94.726	2.32	2.47	4.4	85.35
95.2306	2.28	2.45	4.44	85.47
95.7352	2.26	2.44	4.45	85.63
96.2398	2.27	2.44	4.44	85.79
96.7444	2.32	2.46	4.4	85.92
97.249	2.34	2.51	4.32	86.02
97.7536	2.32	2.56	4.2	86.12
98.2582	2.25	2.6	4.12	86.24
98.7628	2.15	2.61	4.11	86.35
99.2674	2.09	2.62	4.12	86.4
99.7719	2.11	2.61	4.09	86.38
100.276	2.17	2.62	4.01	86.34
100.781	2.22	2.65	3.96	86.3
101.286	2.22	2.68	3.94	86.31
101.79	2.17	2.67	3.94	86.4
102.295	2.11	2.63	3.91	86.56
102.799	2.06	2.61	3.89	86.69
103.304	2.03	2.62	3.89	86.7
103.809	2	2.65	3.95	86.64
104.313	1.98	2.64	4.03	86.59
104.818	1.96	2.61	4.06	86.63
105.323	1.93	2.59	4.02	86.75
105.827	1.92	2.6	3.94	86.88
106.332	1.94	2.64	3.88	86.97
106.836	1.99	2.68	3.85	86.96
107.341	2.06	2.69	3.88	86.85
107.845	2.1	2.7	3.92	86.72
108.35	2.1	2.72	3.94	86.69
108.855	2.06	2.73	3.89	86.79
109.359	2.04	2.74	3.83	86.9
109.864	2.02	2.75	3.84	86.94
110.368	1.99	2.73	3.97	86.91
110.873	1.96	2.66	4.14	86.86
111.378	1.94	2.56	4.26	86.79
111.882	1.95	2.51	4.29	86.7
112.387	1.99	2.53	4.25	86.58
112.891	2.03	2.6	4.24	86.45
113.396	2.07	2.66	4.27	86.37
113.9	2.05	2.67	4.33	86.4
114.405	2	2.64	4.34	86.54
114.91	1.94	2.6	4.32	86.71
115.414	1.93	2.58	4.3	86.83
115.919	1.95	2.59	4.28	86.91
116.424	1.97	2.61	4.2	86.97
116.928	2	2.63	4.03	87.05
117.433	2.01	2.66	3.87	87.1
117.937	2.02	2.7	3.82	87.1
118.442	2.02	2.75	3.9	87.07
118.946	2.02	2.74	4.01	87.08
119.451	2	2.68	4.06	87.15
119.956	1.97	2.6	4.01	87.21
120.46	1.94	2.57	3.95	87.18
120.965	1.92	2.58	3.96	87.09
121.469	1.91	2.61	4.03	86.99
121.974	1.9	2.63	4.12	86.89
122.479	1.88	2.66	4.18	86.85
122.983	1.87	2.68	4.2	86.86
123.488	1.89	2.68	4.19	86.93
123.992	1.95	2.66	4.17	86.96
124.497	2.01	2.67	4.17	86.91
125.001	2.03	2.71	4.18	86.78
125.506	2.02	2.77	4.17	86.62
126.011	2.03	2.8	4.12	86.47
126.515	2.03	2.79	4.07	86.41
127.02	2.03	2.78	4.03	86.48
127.525	2.02	2.76	4.02	86.67
128.029	2.02	2.72	4.02	86.87
128.534	2.04	2.68	4.07	86.96
129.038	2.08	2.64	4.14	86.93
129.543	2.1	2.59	4.22	86.85
130.048	2.11	2.57	4.28	86.75
130.552	2.09	2.6	4.29	86.59
131.057	2.07	2.67	4.25	86.35
131.561	2.06	2.76	4.19	86.07
132.066	2.09	2.82	4.13	85.83
132.57	2.16	2.84	4.1	85.67
133.075	2.23	2.84	4.08	85.59
133.58	2.31	2.84	4.04	85.56
134.084	2.4	2.89	3.92	85.55
134.589	2.47	3.02	3.76	85.52
135.093	2.52	3.25	3.65	85.3

## Sheet: Fig1d
Voltage(V)	Current (μA)	Current (μA)	Current (μA)
0	2.07e-07	8e-08	2.94e-07
0.1	0.000206601	0.000176954	0.000231933
0.2	0.00173	0.00152	0.00197
0.3	0.01046	0.00923	0.01662
0.4	0.05498	0.04894	0.06115
0.5	0.22281	0.20014	0.25141
0.6	0.64794	0.58071	0.73309
0.7	1.92705	1.69778	2.16091
0.8	3.10972	2.73344	3.48283
0.9	4.60821	4.07571	5.14329
1	6.35452	5.70973	7.03167
1.1	8.39708	7.67861	9.18394
1.2	10.7981	10.0239	11.7275
1.3	13.7263	12.9967	14.5985
1.4	16.9971	16.2375	18.0184
1.5	20.9529	20.1831	22.1185
1.6	25.622	24.9378	27.0278
1.7	31.1901	30.5715	32.7801
1.8	37.7783	37.2849	39.6173
1.9	45.6112	45.2488	47.6404
2	54.7582	54.6534	57.1403
2.1	65.3989	65.5784	67.6977
2.2	77.6317	78.3975	78.0177
2.3	91.5887	92.8533	92.3264
2.4	107.176	109.022	107.901
2.5	127.634	130.231	125.315
2.6	146.041	149.015	143.968
2.7	166.437	170.276	163.248
2.8	189.015	193.633	183.468
2.9	213.809	218.812	199.431
3	243.533	248.632	235.556
2.9	223.769	229.177	216.752
2.8	203.418	208.673	195.827
2.7	183.693	188.538	172.501
2.6	165.165	169.634	158.549
2.5	147.834	151.903	141.742
2.4	131.782	135.341	126.005
2.3	116.947	120.071	114.143
2.2	103.405	105.981	102.598
2.1	91.0521	93.1258	91.4798
2	79.5391	81.2589	77.975
1.9	69.08	70.4687	66.4011
1.8	59.4803	60.6312	58.3404
1.7	50.7954	51.7154	50.8487
1.6	43.0223	43.7003	42.6621
1.5	36.0916	36.5095	35.8214
1.4	29.9156	30.2272	29.9963
1.3	24.5209	24.644	24.8907
1.2	19.8227	19.7802	20.1361
1.1	15.7598	15.598	15.8834
1	12.2792	11.9966	12.4843
0.9	9.29473	8.91829	9.57647
0.8	6.84481	6.42463	7.12941
0.7	4.80105	4.39038	5.05849
0.6	3.15564	2.79929	3.39194
0.5	1.88907	1.6222	2.06694
0.4	0.978	0.80338	1.08756
0.3	0.38622	0.33089	0.43517
0.2	0.11904	0.09659	0.13484
0.1	0.02021	0.01602	0.02293
0	0.000263915	0.000274342	0.000266492
-0.1	-0.00517	-0.00423	-0.00551
-0.2	-0.01111	-0.00933	-0.0117
-0.3	-0.02496	-0.02105	-0.02607
-0.4	-0.04067	-0.03472	-0.04222
-0.5	-0.05508	-0.04726	-0.0562
-0.6	-0.0638	-0.05528	-0.06565
-0.7	-0.06732	-0.05823	-0.06851
-0.8	-0.06713	-0.05839	-0.06735
-0.9	-0.06576	-0.05818	-0.06543
-1	-0.06535	-0.05883	-0.06394
-1.1	-0.06602	-0.06128	-0.06543
-1.2	-0.06889	-0.06344	-0.06879
-1.3	-0.07264	-0.06645	-0.07155
-1.4	-0.06571	-0.07054	-0.06318
-1.5	-0.07067	-0.06272	-0.06729
-1.6	-0.06555	-0.0673	-0.0712
-1.7	-0.06977	-0.07077	-0.06566
-1.8	-0.06612	-0.06566	-0.0695
-1.9	-0.07052	-0.07134	-0.07259
-2	-0.07452	-0.06858	-0.06845
-2.1	-0.07222	-0.07463	-0.07384
-2.2	-0.07186	-0.07559	-0.07221
-2.3	-0.07326	-0.07722	-0.0726
-2.4	-0.07847	-0.08276	-0.07716
-2.5	-0.0843	-0.08466	-0.08431
-2.6	-0.08926	-0.08998	-0.09105
-2.7	-0.09868	-0.09819	-0.09979
-2.8	-0.11294	-0.1131	-0.11374
-2.9	-0.12533	-0.12793	-0.13065
-3	-0.13958	-0.14765	-0.14522
-2.9	-0.11456	-0.1222	-0.12129
-2.8	-0.0937	-0.09819	-0.09689
-2.7	-0.07949	-0.08024	-0.07959
-2.6	-0.06673	-0.06848	-0.06696
-2.5	-0.05614	-0.05647	-0.05784
-2.4	-0.04778	-0.0511	-0.04928
-2.3	-0.04194	-0.0435	-0.04139
-2.2	-0.0358	-0.0365	-0.03509
-2.1	-0.03012	-0.03166	-0.03072
-2	-0.02521	-0.02729	-0.02657
-1.9	-0.02076	-0.02314	-0.02279
-1.8	-0.01754	-0.01922	-0.0193
-1.7	-0.01511	-0.01617	-0.01649
-1.6	-0.01298	-0.01341	-0.01385
-1.5	-0.01105	-0.01096	-0.01131
-1.4	-0.00842	-0.00845	-0.00885
-1.3	-0.00664	-0.00682	-0.00723
-1.2	-0.00522	-0.00536	-0.00569
-1.1	-0.00388	-0.00407	-0.00435
-1	-0.00294	-0.00306	-0.00312
-0.9	-0.00216	-0.00221	-0.00241
-0.8	-0.00144	-0.00162	-0.0017
-0.7	-0.00101	-0.00114	-0.00121
-0.6	-0.000678546	-0.00072765	-0.000779736
-0.5	-0.000379383	-0.000456955	-0.000497846
-0.4	-0.000230793	-0.000257727	-0.00027836
-0.3	-0.000133624	-0.000138439	-0.000151644
-0.2	-6.1444e-05	-7.2969e-05	-7.0772e-05
-0.1	-1.9795e-05	-2.3244e-05	-2.4207e-05
0	2.2526e-05	2.2103e-05	2.2491e-05

## Sheet: Fig1e
Time (ms)	Voltage(V)	Current (μA)
0.005	0.02014	0.22507
0.015	0.02052	0.24738
0.025	0.02022	0.09885
0.035	0.02018	0.25872
0.045	0.02023	0.25541
0.055	0.02021	0.22816
0.065	0.02025	0.14925
0.075	0.02036	0.1924
0.085	0.0204	0.21577
0.095	0.02028	0.28716
0.105	2.8642	4.74836
0.115	3.01898	7.75153
0.125	3.01907	9.96225
0.135	3.0193	11.6207
0.145	3.01922	13.3793
0.155	3.0192	14.4269
0.165	3.01939	15.5249
0.175	3.01935	16.5787
0.185	3.01923	17.471
0.195	3.0193	18.3838
0.205	3.01942	18.9722
0.215	3.0195	19.7743
0.225	3.0196	20.4689
0.235	3.01955	21.0805
0.245	3.01917	21.5668
0.255	3.01938	22.1589
0.265	3.01909	22.6708
0.275	3.01914	23.1003
0.285	3.01915	23.6719
0.295	3.01948	24.0132
0.305	3.01947	24.4886
0.315	3.0196	24.8384
0.325	3.01949	25.3384
0.335	3.01938	25.6737
0.345	3.01924	26.0679
0.355	3.01937	26.4378
0.365	3.01914	26.7957
0.375	3.01955	26.8636
0.385	3.01983	27.3751
0.395	3.01967	27.6358
0.405	3.01951	27.8945
0.415	3.01948	28.1738
0.425	3.01959	28.4629
0.435	3.01955	28.7608
0.445	3.01921	29.0729
0.455	3.01929	29.2434
0.465	3.01971	29.5285
0.475	3.01952	29.7539
0.485	3.01929	29.9822
0.495	3.01959	30.206
0.505	3.0194	30.5393
0.515	3.01943	30.6235
0.525	3.01949	30.8721
0.535	3.01984	31.0683
0.545	3.01957	31.3781
0.555	3.01941	31.5272
0.565	3.01924	31.6819
0.575	3.01949	31.8884
0.585	3.01975	32.0976
0.595	3.01987	32.2935
0.605	3.01937	32.5321
0.615	3.01926	32.5802
0.625	3.01941	32.7657
0.635	3.01947	33.0403
0.645	3.01965	33.0966
0.655	3.01942	33.2168
0.665	3.01953	33.4772
0.675	3.01919	33.6529
0.685	3.01924	33.6927
0.695	3.01945	33.9743
0.705	3.01954	34.05
0.715	3.0193	34.325
0.725	3.01954	34.2119
0.735	3.01983	34.6186
0.745	3.01951	34.6757
0.755	3.0194	34.8021
0.765	3.0193	34.9454
0.775	3.01926	35.1134
0.785	3.0193	35.2018
0.795	3.01951	35.3555
0.805	3.01964	35.4612
0.815	3.01962	35.574
0.825	3.01944	35.79
0.835	3.01948	35.8492
0.845	3.01929	35.9461
0.855	3.01915	36.0474
0.865	3.01963	36.2246
0.875	3.0197	36.3475
0.885	3.01949	36.5214
0.895	3.01931	36.6029
0.905	3.01941	36.7478
0.915	3.01938	36.7801
0.925	3.01948	36.9713
0.935	3.01956	37.0046
0.945	3.01948	37.1584
0.955	3.0197	37.3272
0.965	3.01915	37.4415
0.975	3.01915	37.4201
0.985	3.01911	37.6208
0.995	3.01934	37.6771
1.005	3.01923	37.8049
1.015	3.01919	37.8839
1.025	3.01921	38.1043
1.035	3.0194	38.062
1.045	3.01949	38.2237
1.055	3.01939	38.3442
1.065	3.01937	38.3947
1.075	3.0194	38.511
1.085	3.01948	38.6582
1.095	3.01961	38.5982
1.105	0.47575	4.17766
1.115	0.02107	0.04781
1.125	0.0207	0.21951
1.135	0.02044	0.12954
1.145	0.02082	0.23879
1.155	1.91784	7.42581
1.165	0.32416	0.5686
1.175	0.02057	0.19656
1.185	0.02083	0.26294
1.195	0.02052	0.06682
1.205	1.9179	6.78696
1.215	0.32404	0.31813
1.225	0.02048	0.14608
1.235	0.02042	0.19818
1.245	0.0208	0.16347
1.255	1.91756	6.13847
1.265	0.32353	0.37593
1.275	0.02011	0.14221
1.285	0.02011	0.13165
1.295	0.02044	0.19029
1.305	1.91765	5.71744
1.315	0.32357	0.26322
1.325	0.02031	0.23922
1.335	0.02027	0.2288
1.345	0.0204	0.18438
1.355	1.91755	5.53131
1.365	0.32375	0.27779
1.375	0.01972	0.26118
1.385	0.02034	0.13362
1.395	0.02041	0.25907
1.405	1.9174	5.13195
1.415	0.32342	0.33108
1.425	0.0202	0.19487
1.435	0.02041	0.14552
1.445	0.02019	0.19494
1.455	1.91736	5.01073
1.465	0.32375	0.2119
1.475	0.02023	0.11525
1.485	0.0204	0.36804
1.495	0.02063	0.10476
1.505	1.9174	4.7528
1.515	0.32342	0.26026
1.525	0.02041	0.17417
1.535	0.02018	0.15101
1.545	0.02062	0.24745
1.555	1.91757	4.67543
1.565	0.32379	0.09779
1.575	0.02055	0.20599
1.585	0.02051	0.17889
1.595	0.02001	0.12637
1.605	1.91721	4.58315
1.615	0.32377	0.28934
1.625	0.02029	0.05942
1.635	0.02027	0.21775
1.645	0.0204	0.20268
1.655	1.91759	4.32916
1.665	0.32392	0.13052
1.675	0.02048	0.22507
1.685	0.02018	0.16903
1.695	0.01998	0.16805
1.705	1.91718	4.29149
1.715	0.32317	0.12905
1.725	0.01986	0.22894
1.735	0.02021	0.19606
1.745	0.02019	0.16051
1.755	1.91705	4.2047
1.765	0.32347	0.15777
1.775	0.02012	0.16593
1.785	0.02016	0.1149
1.795	0.02013	0.23401
1.805	1.91707	4.13845
1.815	0.32305	0.0916
1.825	0.01992	0.10525
1.835	0.01953	0.25822
1.845	0.01998	0.09828
1.855	1.91686	4.1336
1.865	0.32307	0.18938
1.875	0.02002	0.08716
1.885	0.02012	0.23316
1.895	0.02001	0.22443
1.905	1.91712	3.96824
1.915	0.32322	0.16629
1.925	0.01976	0.13503
1.935	0.01977	0.14277
1.945	0.01975	0.2257
1.955	1.91714	3.85067
1.965	0.32341	0.2012
1.975	0.01972	0.10779
1.985	0.01992	0.20888
1.995	0.02014	0.2069
2.005	1.91691	3.80104
2.015	0.32293	0.1924
2.025	0.01964	0.10567
2.035	0.01984	0.06513
2.045	0.01983	0.2899
2.055	1.91715	3.71622
2.065	0.32332	0.10349
2.075	0.02015	0.0759
2.085	0.01981	0.13552
2.095	0.02015	0.21521
2.105	1.91703	3.65554
2.115	0.32326	0.04971
2.125	0.02043	0.13693
2.135	0.02021	0.10596
2.145	0.0199	0.22556
2.155	1.9174	3.65525
2.165	0.3233	-0.00499
2.175	0.01994	0.1539
2.185	0.01995	0.17347
2.195	0.02003	0.0785
2.205	1.91726	3.55966
2.215	0.32332	0.07836
2.225	0.02038	0.12454
2.235	0.0201	0.14249
2.245	0.02033	0.19902
2.255	1.91699	3.45793
2.265	0.32333	0.07667
2.275	0.02012	0.16263
2.285	0.02013	0.14932
2.295	0.02015	0.14489
2.305	1.91747	3.31313
2.315	0.32341	0.10701
2.325	0.0202	0.04267
2.335	0.02024	0.26857
2.345	0.02037	0.14876
2.355	1.91721	3.45758
2.365	0.32321	0.09399
2.375	0.01987	0.11222
2.385	0.02014	-0.13635
2.395	0.0202	0.28716
2.405	1.91686	3.38008
2.415	0.32341	0.12468
2.425	0.01991	0.0262
2.435	0.01965	0.20831
2.445	0.02029	0.16847
2.455	1.91704	3.33488
2.465	0.32342	0.05351
2.475	0.01997	0.20303
2.485	0.02038	0.12574
2.495	0.02012	-0.01224
2.505	1.91763	3.46167
2.515	0.32332	0.0419
2.525	0.02033	0.13594
2.535	0.02064	0.13552
2.545	0.02025	0.14242
2.555	1.91722	3.20571
2.565	0.32351	0.08188
2.575	0.02003	0.03253
2.585	0.0202	0.1603
2.595	0.01979	0.09688
2.605	1.91692	3.39915
2.615	0.3234	-0.13599
2.625	0.02005	0.16544
2.635	0.01977	0.16995
2.645	0.01981	0.14474
2.655	1.91684	3.06808
2.665	0.32339	0.07153
2.675	0.02028	0.2005
2.685	0.01983	0.16593
2.695	0.01982	0.17952
2.705	1.91708	3.22415
2.715	0.32323	-0.09242
2.725	0.01994	0.12123
2.735	0.02032	0.26055
2.745	0.02012	0.1634
2.755	1.91692	3.20711
2.765	0.3229	0.16488
2.775	0.01992	-0.03786
2.785	0.02011	0.16671
2.795	0.02033	0.22971
2.805	1.91718	3.14312
2.815	0.32345	-0.04138
2.825	0.0201	0.17192
2.835	0.02012	0.09906
2.845	0.02006	0.24379
2.855	1.91735	3.11412
2.865	0.32313	-0.00344
2.875	0.01991	0.16431
2.885	0.01998	0.142
2.895	0.02007	0.22077
2.905	1.91726	3.08821
2.915	0.32342	0.07716
2.925	0.02	0.03514
2.935	0.02004	0.17157
2.945	0.02027	0.13651
2.955	1.91727	3.20303
2.965	0.32343	-0.07475
2.975	0.02004	0.11215
2.985	0.02003	0.09392
2.995	0.02008	0.16769
3.005	1.91745	3.07773
3.015	0.32349	0.03436
3.025	0.01992	0.09596
3.035	0.02012	0.17452
3.045	0.02042	0.12933
3.055	1.91752	3.06083
3.065	0.3238	-0.04828
3.075	0.0202	0.24978
3.085	0.01988	0.16481
3.095	0.0201	0.08758
3.105	1.91713	3.05562
3.115	0.32321	-0.03181
3.125	0.0199	0.07062
3.135	0.02	0.10828
3.145	0.02026	0.19346
3.155	1.91712	2.98156
3.165	0.32334	0.01465
3.175	0.02005	0.07702
3.185	0.02019	0.37945
3.195	0.02019	-0.04652
3.205	1.91717	3.10771
3.215	0.32303	-0.08721
3.225	0.01986	0.13081
3.235	0.01975	0.06893
3.245	0.01972	0.07174
3.255	1.91731	3.00564
3.265	0.32316	-0.00428
3.275	0.01986	0.12553
3.285	0.01976	0.11433
3.295	0.01996	0.16988
3.305	1.91728	3.05541
3.315	0.32355	0.14467
3.325	0.02036	0.10511
3.335	0.02012	0.13834
3.345	0.02025	0.12693
3.355	1.91725	2.95833
3.365	0.32338	0.11166
3.375	0.0202	0.03718
3.385	0.02014	0.12539
3.395	0.02018	0.16593
3.405	1.91759	2.88435
3.415	0.32344	0.00796
3.425	0.01987	0.17959
3.435	0.02013	0.25872
3.445	0.02012	-0.00647
3.455	1.91708	2.94088
3.465	0.32317	-0.07489
3.475	0.02018	0.22823
3.485	0.02032	0.07892
3.495	0.02032	0.03183
3.505	1.91727	3.04999
3.515	0.32339	-0.07032
3.525	0.02016	0.14045
3.535	0.02013	0.13151
3.545	0.02014	0.08618
3.555	1.91726	2.84683
3.565	0.32365	0.00473
3.575	0.0203	0.19353
3.585	0.02003	0.25337
3.595	0.02017	0.07984
3.605	1.91733	2.85823
3.615	0.32318	-0.01491
3.625	0.01979	0.09293
3.635	0.02004	0.15354
3.645	0.02005	0.23373
3.655	1.91723	2.81275
3.665	0.32329	-0.09657
3.675	0.01993	0.19796
3.685	0.01981	0.11933
3.695	0.01984	0.16551
3.705	1.91718	2.74651
3.715	0.32299	-0.04723
3.725	0.01952	0.21683
3.735	0.01964	0.10666
3.745	0.01969	0.18029
3.755	1.91699	2.88329
3.765	0.32319	-0.04927
3.775	0.0197	0.07287
3.785	0.01969	0.26125
3.795	0.02003	0.15756
3.805	1.91698	2.86457
3.815	0.32307	-0.12762
3.825	0.02003	0.27744
3.835	0.0202	0.15108
3.845	0.02032	0.15847
3.855	1.91744	2.88484
3.865	0.32342	-0.00851
3.875	0.02012	0.10462
3.885	0.02011	0.16783
3.895	0.02018	0.26139
3.905	1.91751	2.87203
3.915	0.32352	0.06998
3.925	0.01996	0.12841
3.935	0.0199	0.18959
3.945	0.02004	0.20353
3.955	1.91733	2.83908
3.965	0.32328	0.02753
3.975	0.02041	0.1772
3.985	0.0203	0.12553
3.995	0.02011	0.24809
4.005	1.91723	2.80522
4.015	0.32343	-0.04054
4.025	0.02036	0.13341
4.035	0.02022	0.15889
4.045	0.02019	0.21634
4.055	1.91679	2.78291
4.065	0.32356	0.00599
4.075	0.0204	0.17656
4.085	0.02042	0.17389
4.095	0.02022	0.17846
4.105	1.91723	2.77481
4.115	0.32348	-0.02449
4.125	0.02016	0.16051
4.135	0.0203	0.22232
4.145	0.02037	0.18191
4.155	1.9174	2.7242
4.165	0.32362	-0.03885
4.175	0.02042	0.09364
4.185	0.02047	0.15087
4.195	0.02067	0.20162
4.205	1.91784	2.73264
4.215	0.32406	-0.01984
4.225	0.02069	0.14636
4.235	0.02063	0.11609
4.245	0.0204	0.17417
4.255	1.91726	2.76728
4.265	0.32362	0.01332
4.275	0.02069	0.20078
4.285	0.02046	0.20008
4.295	0.02042	0.26209
4.305	1.91711	2.7677
4.315	0.32352	0.01036
4.325	0.0206	0.21908
4.335	0.02062	0.21929
4.345	0.02021	0.27463
4.355	1.91776	2.78819
4.365	0.32392	0.11194
4.375	0.02024	0.11286
4.385	0.02032	0.22211
4.395	0.02061	0.25301
4.405	1.91765	2.78368
4.415	0.32357	0.0954
4.425	0.02039	0.24506
4.435	0.02057	0.21775
4.445	0.02039	0.18093
4.455	1.91739	2.79593
4.465	0.3234	0.04084
4.475	0.02036	0.20071
4.485	0.02025	0.20951
4.495	0.02021	0.18776
4.505	1.91735	2.66218
4.515	0.32353	-0.01245
4.525	0.02016	0.20972
4.535	0.02016	0.30926
4.545	0.02047	0.1679
4.555	1.9176	2.78453
4.565	0.32391	0.08357
4.575	0.02043	0.24161
4.585	0.02077	0.25118
4.595	0.02085	0.24245
4.605	1.91783	2.83232
4.615	0.32392	0.06294
4.625	0.02058	0.24534
4.635	0.02009	0.24865
4.645	0.02017	0.30349
4.655	1.9173	2.75799
4.665	0.32381	0.1106
4.675	0.0206	0.24175
4.685	0.02085	0.27822
4.695	0.02052	0.21943
4.705	1.91798	2.85908
4.715	0.32422	0.12588
4.725	0.02094	0.30989
4.735	0.0212	0.25365
4.745	0.02126	0.29356
4.755	1.91789	2.73835
4.765	0.32435	0.08181
4.775	0.02068	0.22429
4.785	0.02082	0.21782
4.795	0.02093	0.24506
4.805	1.9181	2.73229
4.815	0.32453	0.12729
4.825	0.02136	0.23288
4.835	0.02102	0.26238
4.845	0.02135	0.27631
4.855	1.91845	2.85408
4.865	0.32465	0.17304
4.875	0.02166	0.22633
4.885	0.02147	0.18909
4.895	0.0211	0.32172
4.905	1.91817	2.83866
4.915	0.3244	0.05724
4.925	0.02108	0.17325
4.935	0.02109	0.38543
4.945	0.02084	0.32524
4.955	1.91804	2.70779
4.965	0.32437	0.113
4.975	0.02107	0.19782
4.985	0.02119	0.39585
4.995	0.02113	0.13257
5.005	1.91841	2.87674
5.015	0.32403	0.10391
5.025	0.02074	0.11961
5.035	0.02099	0.26681
5.045	0.0211	0.51573
5.055	1.91815	2.74715
5.065	0.3243	-0.0171
5.075	0.02098	0.31334
5.085	0.02115	0.27716
5.095	0.02086	0.351
5.105	1.9182	2.73806
5.115	0.32456	0.15376
5.125	0.0211	0.26245
5.135	0.02091	0.27392
5.145	0.02071	0.34868
5.155	1.91783	2.83324
5.165	0.32394	0.09589
5.175	0.0206	0.20951
5.185	0.02066	0.45174
5.195	0.02073	0.25259
5.205	1.9178	2.83014
5.215	0.32398	0.06907
5.225	0.02083	0.37642
5.235	0.02089	0.06731
5.245	0.02079	0.56198
5.255	1.91748	2.83838
5.265	0.32398	0.15467
5.275	0.02058	0.103
5.285	0.02068	0.3774
5.295	0.02042	0.30975
5.305	1.91782	2.8098
5.315	0.32395	0.05077
5.325	0.02058	0.29004
5.335	0.02061	0.3301
5.345	0.02059	0.32221
5.355	1.91732	2.70167
5.365	0.32363	0.1382
5.375	0.02078	0.31003
5.385	0.02073	0.29821
5.395	0.02075	0.44949
5.405	1.91751	2.61177
5.415	0.32398	0.1137
5.425	0.02063	0.35361
5.435	0.02084	0.25822
5.445	0.02085	0.35783
5.455	1.91745	2.84915
5.465	0.3237	0.24189
5.475	0.02046	0.15953
5.485	0.02028	0.32256
5.495	0.02038	0.35502
5.505	1.91716	2.73159
5.515	0.32366	-0.06947
5.525	0.02053	0.50679
5.535	0.02049	0.35002
5.545	0.0209	0.2364
5.555	1.91785	2.82979
5.565	0.32377	0.17044
5.575	0.02065	0.27033
5.585	0.0207	0.27843
5.595	0.02048	0.37945
5.605	1.91754	2.77326
5.615	0.3238	0.10765
5.625	0.02048	0.29462
5.635	0.02073	0.37156
5.645	0.02083	0.33854
5.655	1.91791	2.68829
5.665	0.32412	0.10483
5.675	0.0208	0.36262
5.685	0.02098	0.63379
5.695	0.02066	0.23598
5.705	1.91757	2.68449
5.715	0.32452	0.132
5.725	0.02093	0.28554
5.735	0.02103	0.25759
5.745	0.02105	0.43766
5.755	1.91766	2.77221
5.765	0.32402	0.07526
5.775	0.02075	0.29075
5.785	0.02078	0.38839
5.795	0.02079	0.18797
5.805	1.91812	2.44754
5.815	0.32452	0.25625
5.825	0.02132	0.29976
5.835	0.02088	0.19233
5.845	0.02093	0.3496
5.855	1.91752	2.69836
5.865	0.32398	0.05738
5.875	0.02085	0.23351
5.885	0.0205	0.41781
5.895	0.02056	0.22324
5.905	1.91793	2.63571
5.915	0.324	0.15974
5.925	0.0209	0.28005
5.935	0.02106	0.24569
5.945	0.02104	0.20993
5.955	1.91802	2.83958
5.965	0.32432	-0.01977
5.975	0.02085	0.55262
5.985	0.02075	0.05386
5.995	0.0208	0.13721
6.005	1.9175	2.86288
6.015	0.32369	-0.03941
6.025	0.02107	0.22267
6.035	0.02108	0.3239
6.045	0.02062	0.2911
6.055	1.91782	2.58193
6.065	0.3233	0.17086
6.075	0.02068	0.25344
6.085	0.02028	0.22176
6.095	0.02047	0.20155
6.105	1.91761	2.66105
6.115	0.32372	0.06604
6.125	0.02058	0.32939
6.135	0.02043	0.2364
6.145	0.02043	0.44217
6.155	1.91792	2.50724
6.165	0.32415	0.00832
6.175	0.0204	0.13165
6.185	0.02072	0.33165
6.195	0.02066	0.2635
6.205	1.91754	2.60776
6.215	0.3242	0.09371
6.225	0.02041	0.27843
6.235	0.02034	0.19818
6.245	0.02072	0.28765
6.255	1.91755	2.58347
6.265	0.32382	-0.0687
6.275	0.02062	0.24682
6.285	0.02076	0.23527
6.295	0.02015	0.25442
6.305	1.91753	2.70709
6.315	0.32397	0.00818
6.325	0.02053	0.33756
6.335	0.02052	0.26174
6.345	0.0205	0.21943
6.355	1.91735	2.79283
6.365	0.32392	-0.02533
6.375	0.0209	0.28758
6.385	0.02078	0.28251
6.395	0.0205	0.34594
6.405	1.91751	2.6519
6.415	0.32376	0.0797
6.425	0.02055	0.34446
6.435	0.02067	0.20184
6.445	0.02053	0.17889
6.455	1.91764	2.5808
6.465	0.32389	-0.05349
6.475	0.02087	0.07364
6.485	0.02075	0.45062
6.495	0.02043	0.07625
6.505	1.91759	2.80698
6.515	0.32373	0.06111
6.525	0.02046	0.40922
6.535	0.02058	0.1282
6.545	0.02069	0.317
6.555	1.91767	2.53349
6.565	0.3238	0.03809
6.575	0.02063	0.23971
6.585	0.02052	0.24886
6.595	0.02079	0.26259
6.605	1.91742	2.43747
6.615	0.32359	0.17776
6.625	0.02043	-0.04603
6.635	0.02068	0.50412
6.645	0.02088	0.29258
6.655	1.91764	2.64908
6.665	0.32376	0.06027
6.675	0.02035	0.16396
6.685	0.02037	0.40556
6.695	0.02044	0.24344
6.705	1.91753	2.6255
6.715	0.32363	-0.04434
6.725	0.02052	0.19008
6.735	0.02097	0.29272
6.745	0.02079	0.26836
6.755	1.91787	2.55609
6.765	0.32372	0.16115
6.775	0.02058	0.23527
6.785	0.02075	0.02761
6.795	0.02037	0.47349
6.805	1.91711	2.58939
6.815	0.32379	0.10898
6.825	0.02024	0.23724
6.835	0.02047	0.24816
6.845	0.02025	0.40373
6.855	1.91756	2.44346
6.865	0.3237	-0.02238
6.875	0.02052	0.20127
6.885	0.02064	0.25886
6.895	0.02055	0.34713
6.905	1.91751	2.54419
6.915	0.32397	0.12616
6.925	0.0207	0.21296
6.935	0.0205	0.2697
6.945	0.02031	0.23168
6.955	1.91714	2.63627
6.965	0.32366	0.08519
6.975	0.02038	0.31609
6.985	0.0207	0.29046
6.995	0.02021	0.22528
7.005	1.91786	2.61551
7.015	0.32386	0.00656
7.025	0.02046	0.36079
7.035	0.02059	0.12567
7.045	0.02057	0.23619
7.055	1.91732	2.59924
7.065	0.32346	0.04809
7.075	0.02035	0.12876
7.085	0.02049	0.45132
7.095	0.02032	0.25836
7.105	1.9173	2.52498
7.115	0.32358	0.04851
7.125	0.02026	0.28673
7.135	0.0203	0.25935
7.145	0.0205	0.37276
7.155	1.91742	2.46408
7.165	0.32398	0.08758
7.175	0.02049	0.15214
7.185	0.02079	0.27857
7.195	0.02091	0.24879
7.205	0.0205	0.26484
7.215	0.02062	0.31461
7.225	0.02052	0.22359
7.235	0.02029	0.16959
7.245	0.02033	0.36079
7.255	0.02036	0.25639
7.265	0.02014	0.18804
7.275	0.02046	0.34319
7.285	0.02059	0.06576
7.295	0.02023	0.39451
7.305	2.86383	13.1754
7.315	3.01871	17.3854
7.325	3.01897	19.535
7.335	3.01903	21.0317
7.345	3.01908	22.1458
7.355	3.0191	23.2357
7.365	3.01914	24.0669
7.375	3.01901	24.873
7.385	3.01919	25.5506
7.395	3.01898	26.1794
7.405	3.01896	26.794
7.415	3.01892	27.3404
7.425	3.01883	27.6985
7.435	3.01918	28.3352
7.445	3.01886	28.639
7.455	3.01914	29.1946
7.465	3.01906	29.5222
7.475	3.01949	29.9038
7.485	3.01918	30.2495
7.495	3.01909	30.533
7.505	3.01923	30.9306
7.515	3.01958	31.2585
7.525	3.01928	31.5224
7.535	3.01933	31.8133
7.545	3.01925	32.1071
7.555	3.01937	32.3268
7.565	3.01942	32.7035
7.575	3.01953	32.8455
7.585	3.01908	33.0107
7.595	3.01963	33.3209
7.605	3.0196	33.5412
7.615	3.01995	33.7665
7.625	3.01978	33.8561
7.635	3.01947	34.2884
7.645	3.01945	34.4229
7.655	3.01924	34.5711
7.665	3.01893	34.8061
7.675	3.01942	35.0357
7.685	3.01964	35.1849
7.695	3.01937	35.38
7.705	3.01922	35.5269
7.715	3.01901	35.6327
7.725	3.01945	35.865
7.735	3.01881	36.0635
7.745	3.01888	36.1203
7.755	3.01917	36.22
7.765	3.01876	36.453
7.775	3.01904	36.6332
7.785	3.01914	36.7696
7.795	3.01919	36.99
7.805	3.01918	37.0471
7.815	3.01937	37.161
7.825	3.01897	37.3609
7.835	3.01927	37.496
7.845	3.01894	37.6335
7.855	3.01929	37.8801
7.865	3.0192	37.8713
7.875	3.01939	37.8903
7.885	3.01955	38.1656
7.895	3.01935	38.3017
7.905	3.01925	38.3542
7.915	3.01925	38.5181
7.925	3.01953	38.7613
7.935	3.0193	38.6303
7.945	3.01929	38.8693
7.955	3.01934	38.9278
7.965	3.01932	39.0791
7.975	3.01936	39.0607
7.985	3.01922	39.3886
7.995	3.01957	39.3137
8.005	3.01984	39.486
8.015	3.01976	39.5555
8.025	3.0192	39.6906
8.035	3.01955	39.8046
8.045	3.01921	39.9055
8.055	3.01945	40.0487
8.065	3.01971	40.0772
8.075	3.01994	40.1423
8.085	3.01979	40.2927
8.095	3.01973	40.3429
8.105	3.01991	40.4707
8.115	3.01973	40.5595
8.125	3.01984	40.6642
8.135	3.01959	40.7381
8.145	3.01959	40.8239
8.155	3.01971	40.9145
8.165	3.01974	40.9771
8.175	3.0193	41.0638
8.185	3.01936	41.1588
8.195	3.01933	41.261
8.205	3.01922	41.4438
8.215	3.0195	41.2381
8.225	3.01929	41.5152
8.235	3.01901	41.4774
8.245	3.01899	41.5735
8.255	3.01928	41.6384
8.265	3.01962	41.8124
8.275	3.01949	41.7474
8.285	3.01949	41.8753
8.295	3.01939	41.9695
8.305	0.47523	4.64629
8.315	0.02079	0.07491
8.325	0.02076	0.14165
8.335	0.02093	0.28892
8.345	0.0204	0.13813
8.355	1.91734	8.97579
8.365	0.32364	0.67194
8.375	0.02031	0.14714
8.385	0.0205	0.14334
8.395	0.02044	0.36304
8.405	1.91767	8.27675
8.415	0.32358	0.58606
8.425	0.02069	0.15002
8.435	0.0206	0.20261
8.445	0.02042	0.18769
8.455	1.918	7.96955
8.465	0.32377	0.59007
8.475	0.02055	0.21085
8.485	0.02069	0.26576
8.495	0.02084	0.28716
8.505	1.91764	7.41954
8.515	0.32381	0.65237
8.525	0.02057	0.21697
8.535	0.02067	0.23098
8.545	0.02017	0.21197
8.555	1.91751	7.33908
8.565	0.32355	0.34608
8.575	0.02018	0.22521
8.585	0.02036	0.26752
8.595	0.0206	0.23717
8.605	1.91759	7.09297
8.615	0.32389	0.54185
8.625	0.02045	0.15953
8.635	0.02071	0.21507
8.645	0.02113	0.31553
8.655	1.91761	6.81329
8.665	0.32385	0.49968
8.675	0.02036	0.25273
8.685	0.02018	0.2074
8.695	0.02	0.18079
8.705	1.91733	6.68158
8.715	0.32334	0.47941
8.725	0.02022	0.24668
8.735	0.02018	0.24414
8.745	0.02026	0.19268
8.755	1.91723	6.50306
8.765	0.32347	0.41985
8.775	0.02031	0.22929
8.785	0.02039	0.25717
8.795	0.02037	0.27413
8.805	1.91741	6.29687
8.815	0.32345	0.39641
8.825	0.02037	0.14059
8.835	0.02015	0.19895
8.845	0.0204	0.22302
8.855	1.91716	6.31496
8.865	0.32326	0.29659
8.875	0.02028	0.20859
8.885	0.02058	0.20191
8.895	0.02007	0.21549
8.905	1.91756	6.0999
8.915	0.3236	0.53953
8.925	0.02018	0.08005
8.935	0.02021	0.23302
8.945	0.02017	0.21648
8.955	1.91725	5.99705
8.965	0.3237	0.39676
8.975	0.0206	0.2968
8.985	0.02016	0.2533
8.995	0.02036	0.14608
9.005	1.91733	5.9282
9.015	0.32358	0.39226
9.025	0.02023	0.21486
9.035	0.02041	0.32925
9.045	0.02009	0.31841
9.055	1.91756	5.74602
9.065	0.32346	0.35755
9.075	0.02025	0.26512
9.085	0.02033	0.18755
9.095	0.02015	0.23809
9.105	1.91716	5.80022
9.115	0.32313	0.33193
9.125	0.01982	0.27089
9.135	0.01956	0.19282
9.145	0.02044	0.19958
9.155	1.91688	5.59157
9.165	0.32318	0.47772
9.175	0.01977	0.0231
9.185	0.02017	0.32735
9.195	0.02024	0.20057
9.205	1.91715	5.49879
9.215	0.32309	0.29053
9.225	0.02006	0.29412
9.235	0.02004	0.20831
9.245	0.01994	0.26808
9.255	1.91742	5.48379
9.265	0.32371	0.38212
9.275	0.02034	0.12088
9.285	0.02051	0.30954
9.295	0.02042	0.14087
9.305	1.9174	5.45951
9.315	0.32388	0.2994
9.325	0.02057	0.18797
9.335	0.02033	0.12869
9.345	0.02037	0.38641
9.355	1.91734	5.27767
9.365	0.32363	0.27533
9.375	0.02037	0.20444
9.385	0.02043	0.20247
9.395	0.02037	0.09666
9.405	1.91771	5.39566
9.415	0.32368	0.21
9.425	0.02079	0.20543
9.435	0.02079	0.22486
9.445	0.02057	0.24724
9.455	1.91756	5.08676
9.465	0.32385	0.35375
9.475	0.02047	0.14165
9.485	0.02103	0.23211
9.495	0.02056	0.20676
9.505	1.91793	5.13399
9.515	0.32364	0.16417
9.525	0.02059	0.31229
9.535	0.02082	0.25836
9.545	0.02063	0.22331
9.555	1.91765	5.13681
9.565	0.32396	0.30553
9.575	0.02033	0.23126
9.585	0.02086	0.25407
9.595	0.0207	0.13243
9.605	1.91782	5.07388
9.615	0.32402	0.2678
9.625	0.02081	0.2207
9.635	0.02062	0.10603
9.645	0.02076	0.3277
9.655	1.91772	5.02727
9.665	0.32408	0.28159
9.675	0.02081	0.21915
9.685	0.02078	0.21796
9.695	0.02058	0.3049
9.705	1.91764	5.03255
9.715	0.32398	0.24675
9.725	0.02111	0.24267
9.735	0.02066	0.20719
9.745	0.0204	0.31637
9.755	1.91722	4.93752
9.765	0.3238	0.20106
9.775	0.02036	0.14763
9.785	0.02047	0.23816
9.795	0.02022	0.27969
9.805	1.9179	4.95793
9.815	0.3236	0.15439
9.825	0.02023	0.16354
9.835	0.02057	0.16938
9.845	0.02095	0.28314
9.855	1.91771	4.8988
9.865	0.3239	0.30461
9.875	0.02102	0.22267
9.885	0.02054	0.18438
9.895	0.02061	0.23893
9.905	1.91805	4.79088
9.915	0.3238	0.17544
9.925	0.02029	0.21204
9.935	0.02038	0.28251
9.945	0.02074	0.15073
9.955	1.91794	4.77906
9.965	0.32375	0.19268
9.975	0.02046	0.14489
9.985	0.02061	0.17565
9.995	0.02036	0.28892
10.005	1.9172	4.62707
10.015	0.32346	0.29518
10.025	0.02047	0.22169
10.035	0.02036	0.11947
10.045	0.02062	0.12581
10.055	1.91789	4.88162
10.065	0.32377	0.23035
10.075	0.02041	0.14763
10.085	0.02036	0.24675
10.095	0.02051	0.21725
10.105	1.91751	4.60511
10.115	0.32374	0.31905
10.125	0.02051	0.14855
10.135	0.02047	0.20775
10.145	0.02035	0.21852
10.155	1.91763	4.66326
10.165	0.32373	0.09441
10.175	0.02056	0.29089
10.185	0.02046	0.132
10.195	0.0207	0.21782
10.205	1.91766	4.55414
10.215	0.32386	0.21683
10.225	0.02049	0.08639
10.235	0.0205	0.23724
10.245	0.0204	0.22035
10.255	1.91762	4.4817
10.265	0.32373	0.21528
10.275	0.02043	0.19902
10.285	0.02053	0.14439
10.295	0.02034	0.13109
10.305	1.91755	4.55217
10.315	0.32346	0.17875
10.325	0.02042	0.19634
10.335	0.02018	0.25674
10.345	0.02046	0.0759
10.355	1.91766	4.53964
10.365	0.32403	0.19796
10.375	0.02072	0.05499
10.385	0.02072	0.16643
10.395	0.02041	0.17325
10.405	1.91739	4.59659
10.415	0.32353	0.17656
10.425	0.02055	0.20923
10.435	0.02047	0.2226
10.445	0.02039	0.24274
10.455	1.91727	4.56731
10.465	0.32383	0.16143
10.475	0.02056	0.18797
10.485	0.02053	0.16959
10.495	0.02088	0.22556
10.505	1.91756	4.41652
10.515	0.32396	0.2685
10.525	0.02062	0.15875
10.535	0.02049	0.2138
10.545	0.02087	0.21458
10.555	1.91769	4.42926
10.565	0.32378	0.13285
10.575	0.02018	0.30567
10.585	0.02017	0.22324
10.595	0.0203	0.15488
10.605	1.91758	4.42208
10.615	0.32364	0.29933
10.625	0.02016	0.09413
10.635	0.02048	0.33474
10.645	0.02079	0.1558
10.655	1.9176	4.38329
10.665	0.32355	0.15798
10.675	0.02022	0.1546
10.685	0.02068	0.15911
10.695	0.02037	0.31053
10.705	1.91754	4.42884
10.715	0.32392	0.05992
10.725	0.02012	0.2138
10.735	0.0205	0.19993
10.745	0.02052	0.15397
10.755	1.91734	4.34492
10.765	0.32345	0.31644
10.775	0.02	0.11708
10.785	0.02016	0.09878
10.795	0.02022	0.20275
10.805	1.91726	4.33394
10.815	0.32343	0.08815
10.825	0.02028	0.21613
10.835	0.02051	0.16094
10.845	0.0205	0.21225
10.855	1.9173	4.28621
10.865	0.32365	0.20043
10.875	0.02079	-0.01604
10.885	0.02035	0.22148
10.895	0.02045	0.18783
10.905	1.91749	4.20019
10.915	0.32317	0.13609
10.925	0.02012	0.14686
10.935	0.01994	-0.08144
10.945	0.01987	0.33228
10.955	1.91758	4.35478
10.965	0.32366	0.18079
10.975	0.02009	0.11546
10.985	0.02006	0.17199
10.995	0.02042	0.1539
11.005	1.91722	4.24137
11.015	0.32349	0.20268
11.025	0.02036	0.11813
11.035	0.02072	0.21915
11.045	0.02039	0.20184
11.055	1.91735	4.2149
11.065	0.3234	0.21387
11.075	0.02047	0.06027
11.085	0.02065	0.26294
11.095	0.02042	0.25766
11.105	1.91747	4.24954
11.115	0.32362	0.17178
11.125	0.0201	0.22401
11.135	0.02049	0.22859
11.145	0.02041	0.2283
11.155	1.91737	4.24806
11.165	0.32322	0.26759
11.175	0.01981	0.17354
11.185	0.02019	0.25034
11.195	0.02023	0.18029
11.205	1.91717	4.22159
11.215	0.32318	0.16593
11.225	0.02021	0.28554
11.235	0.02007	0.2288
11.245	0.01991	0.1679
11.255	1.91667	4.12691
11.265	0.32342	0.17917
11.275	0.02009	0.18663
11.285	0.02025	0.32749
11.295	0.02013	0.22077
11.305	1.91739	4.07137
11.315	0.32373	0.17466
11.325	0.02037	0.17565
11.335	0.02053	0.14841
11.345	0.0204	0.26484
11.355	1.91749	4.21863
11.365	0.32326	0.1351
11.375	0.02016	0.1791
11.385	0.01982	0.26512
11.395	0.02039	0.32566
11.405	1.91736	4.07805
11.415	0.32373	0.2785
11.425	0.02035	0.24942
11.435	0.02051	0.22788
11.445	0.02045	0.25703
11.455	1.91775	4.13585
11.465	0.32371	0.04373
11.475	0.02034	0.31412
11.485	0.0203	0.16333
11.495	0.02022	0.23316
11.505	1.91757	4.06228
11.515	0.32362	0.21901
11.525	0.02049	0.23274
11.535	0.02066	0.2055
11.545	0.02063	0.29779
11.555	1.9173	4.15105
11.565	0.32357	0.19395
11.575	0.02045	0.16558
11.585	0.02053	0.31538
11.595	0.02064	0.14988
11.605	1.91765	4.06552
11.615	0.32375	0.20655
11.625	0.02057	0.27624
11.635	0.02075	0.13088
11.645	0.0211	0.36684
11.655	1.91763	3.98942
11.665	0.3238	0.19487
11.675	0.02053	0.18417
11.685	0.02041	0.40437
11.695	0.02038	0.04239
11.705	1.91757	4.16689
11.715	0.32398	0.28983
11.725	0.02036	0.20951
11.735	0.02069	0.19254
11.745	0.02053	0.31736
11.755	1.91763	4.01047
11.765	0.32346	0.14981
11.775	0.02009	0.23626
11.785	0.02056	0.27674
11.795	0.02042	0.24421
11.805	1.91717	4.15232
11.815	0.32367	0.24013
11.825	0.02026	0.18431
11.835	0.0206	0.25998
11.845	0.02057	0.17516
11.855	1.91766	4.09692
11.865	0.32374	-0.00527
11.875	0.02035	0.26533
11.885	0.02039	0.17516
11.895	0.02044	0.23358
11.905	1.91766	4.00393
11.915	0.3236	0.18142
11.925	0.02027	0.21528
11.935	0.02029	0.2036
11.945	0.02036	0.25069
11.955	1.91749	3.99097
11.965	0.32374	0.30025
11.975	0.01997	0.17959
11.985	0.02039	0.36663
11.995	0.01994	0.12651
12.005	1.91753	3.93283
12.015	0.32351	0.19304
12.025	0.02042	0.28483
12.035	0.0201	0.0564
12.045	0.02057	0.28335
12.055	1.91741	4.03223
12.065	0.3236	0.21521
12.075	0.02047	0.2112
12.085	0.02042	0.22591
12.095	0.02033	0.32996
12.105	1.91728	3.96802
12.115	0.32358	0.15805
12.125	0.02051	0.3101
12.135	0.02072	0.31855
12.145	0.02061	0.24238
12.155	1.91764	4.09051
12.165	0.32379	0.15368
12.175	0.02041	0.13257
12.185	0.01996	0.2999
12.195	0.02014	0.24161
12.205	1.91716	3.81576
12.215	0.32362	0.32672
12.225	0.02052	0.19311
12.235	0.02025	0.24717
12.245	0.0201	0.22091
12.255	1.91743	3.98344
12.265	0.32326	0.07935
12.275	0.02002	0.27005
12.285	0.0201	0.29807
12.295	0.02041	0.33615
12.305	1.91739	3.99928
12.315	0.3237	0.06287
12.325	0.02057	0.32623
12.335	0.02053	0.23802
12.345	0.02097	0.22676
12.355	1.91777	3.95725
12.365	0.32371	0.13609
12.375	0.02028	0.23689
12.385	0.02041	0.22338
12.395	0.02058	0.22901
12.405	1.91737	3.9355
12.415	0.32327	0.18529
12.425	0.02027	0.2861
12.435	0.02012	0.2961
12.445	0.02034	0.3163
12.455	1.91723	3.88489
12.465	0.3235	0.19789
12.475	0.01999	0.27329
12.485	0.0205	0.13228
12.495	0.02057	0.37881
12.505	1.91773	3.94261
12.515	0.3237	0.13299
12.525	0.02022	0.24006
12.535	0.02008	0.26442
12.545	0.02029	0.27864
12.555	1.91765	3.79281
12.565	0.32403	0.30454
12.575	0.02059	0.22486
12.585	0.02008	0.34206
12.595	0.02044	0.32116
12.605	1.91776	3.92346
12.615	0.32385	0.31313
12.625	0.02071	0.19184
12.635	0.02072	0.26576
12.645	0.02057	0.23408
12.655	1.91758	3.92262
12.665	0.32379	0.18227
12.675	0.02037	0.36797
12.685	0.02053	0.20085
12.695	0.02055	0.19944
12.705	1.91773	3.86004
12.715	0.32371	0.22218
12.725	0.02049	0.11173
12.735	0.02061	0.23288
12.745	0.02049	0.41499
12.755	1.91732	3.80963
12.765	0.32342	0.2578
12.775	0.02052	0.22077
12.785	0.02058	0.27976
12.795	0.02074	0.42323
12.805	1.9173	3.76169
12.815	0.32346	0.27526
12.825	0.02026	0.22155
12.835	0.0205	0.25731
12.845	0.02018	0.25984
12.855	1.9173	3.78373
12.865	0.32349	0.39479
12.875	0.02015	0.19818
12.885	0.02021	0.25667
12.895	0.02041	0.28962
12.905	1.9177	3.97
12.915	0.32352	0.14439
12.925	0.02027	0.24548
12.935	0.02026	0.28321
12.945	0.02051	0.3137
12.955	1.91753	3.84004
12.965	0.32335	0.30384
12.975	0.02021	0.05098
12.985	0.02045	0.41197
12.995	0.02041	0.26097
13.005	1.91764	3.92832
13.015	0.32338	0.10955
13.025	0.02031	0.27885
13.035	0.02015	0.23929
13.045	0.02057	0.26456
13.055	1.91766	3.75831
13.065	0.32383	0.18909
13.075	0.01995	0.19775
13.085	0.02039	0.33355
13.095	0.02005	0.26421
13.105	1.91738	3.76071
13.115	0.32337	0.07942
13.125	0.02042	0.20958
13.135	0.02064	0.27674
13.145	0.02067	0.25337
13.155	1.91737	3.85264
13.165	0.32352	0.12285
13.175	0.02041	0.25428
13.185	0.0201	0.2245
13.195	0.02049	0.25527
13.205	1.91789	3.75761
13.215	0.32368	0.19944
13.225	0.02038	0.40352
13.235	0.02067	0.41464
13.245	0.02061	0.27533
13.255	1.91783	3.82646
13.265	0.32387	0.26336
13.275	0.02066	0.22514
13.285	0.02038	0.30666
13.295	0.02011	0.24893
13.305	1.91799	3.81984
13.315	0.32405	0.16305
13.325	0.02067	0.19818
13.335	0.02067	0.19536
13.345	0.02066	0.24471
13.355	1.91786	3.9462
13.365	0.32376	0.02648
13.375	0.02071	0.21458
13.385	0.02067	0.2521
13.395	0.02084	0.24098
13.405	1.91797	3.7581
13.415	0.32379	0.2031
13.425	0.02047	0.34875
13.435	0.02086	0.21155
13.445	0.0205	0.28863
13.455	1.91787	3.91889
13.465	0.32427	0.08413
13.475	0.0212	0.27526
13.485	0.02076	0.317
13.495	0.02057	0.29983
13.505	1.91809	3.61738
13.515	0.32432	0.36699
13.525	0.02088	0.31355
13.535	0.02068	0.1137
13.545	0.02054	0.44175
13.555	1.91751	3.74663
13.565	0.32369	0.18248
13.575	0.02064	0.15742
13.585	0.02067	0.44139
13.595	0.02073	0.21521
13.605	1.91773	3.73656
13.615	0.3236	0.12032
13.625	0.02034	0.41316
13.635	0.02059	0.36255
13.645	0.02063	0.20529
13.655	1.91748	3.84673
13.665	0.32354	0.16643
13.675	0.02051	0.27695
13.685	0.02059	0.28335
13.695	0.02106	0.39127
13.705	1.91791	3.76789
13.715	0.32365	0.12356
13.725	0.02039	0.20043
13.735	0.02062	0.41119
13.745	0.0207	0.28673
13.755	1.91785	3.71087
13.765	0.32395	0.20909
13.775	0.02078	0.23246
13.785	0.02088	0.36452
13.795	0.02055	0.23922
13.805	1.91801	3.75296
13.815	0.32383	0.23774
13.825	0.02062	0.21275
13.835	0.0205	0.3981
13.845	0.02049	0.33678
13.855	1.91768	3.67159
13.865	0.32369	0.17853
13.875	0.02055	0.24583
13.885	0.02041	0.22626
13.895	0.02035	0.28342
13.905	1.91756	3.78697
13.915	0.32374	0.12602
13.925	0.0206	0.24956
13.935	0.02067	0.27125
13.945	0.02058	0.27681
13.955	1.91776	3.63843
13.965	0.32358	0.18008
13.975	0.02032	0.34059
13.985	0.02039	0.23337
13.995	0.02014	0.28455
14.005	1.91772	3.79105
14.015	0.32393	0.15333
14.025	0.02072	0.23767
14.035	0.02091	0.2723
14.045	0.02053	0.3282
14.055	1.9177	3.7322
14.065	0.32385	0.14953
14.075	0.02046	0.29328
14.085	0.02041	0.32813
14.095	0.02021	0.26491
14.105	1.91742	3.7562
14.115	0.32344	0.16072
14.125	0.02015	0.29335
14.135	0.02048	0.24457
14.145	0.02079	0.30792
14.155	1.9177	3.6592
14.165	0.32342	0.19212
14.175	0.02044	0.225
14.185	0.02045	0.22359
14.195	0.02041	0.22633
14.205	1.91794	3.63625
14.215	0.32378	0.16389
14.225	0.02035	0.22338
14.235	0.02051	0.2143
14.245	0.02027	0.25456
14.255	1.91776	3.56867
14.265	0.32372	0.17157
14.275	0.02049	0.15235
14.285	0.0204	0.19128
14.295	0.01975	0.19092
14.305	1.91719	3.57951
14.315	0.32387	0.11053
14.325	0.02059	0.2043
14.335	0.02018	0.1981
14.345	0.02041	0.19057
14.355	1.91764	3.61985
14.365	0.32331	0.08181
14.375	0.02024	0.21444
14.385	0.02033	0.28434
14.395	0.02024	0.30307
14.405	0.02036	0.24992
14.415	0.02007	0.28518
14.425	0.02017	0.26716
14.435	0.01996	0.25935
14.445	0.02015	0.26005
14.455	0.01976	0.23788
14.465	0.01996	0.27702
14.475	0.02005	0.225
14.485	0.02027	0.26195
14.495	0.02021	0.18705
14.505	2.86404	16.5745
14.515	3.01835	20.9687
14.525	3.01838	22.9075
14.535	3.01878	24.2537
14.545	3.01865	25.4416
14.555	3.01894	26.3941
14.565	3.01881	27.144
14.575	3.0193	27.9179
14.585	3.01899	28.4359
14.595	3.01887	29.1895
14.605	3.0187	29.6243
14.615	3.01893	30.1867
14.625	3.01882	30.5836
14.635	3.01939	31.0183
14.645	3.0192	31.4466
14.655	3.01898	31.8063
14.665	3.0188	32.1085
14.675	3.01888	32.4701
14.685	3.01876	32.8174
14.695	3.01868	33.1025
14.705	3.01889	33.5199
14.715	3.01894	33.7668
14.725	3.01893	33.9579
14.735	3.01907	34.1872
14.745	3.0191	34.5046
14.755	3.01906	34.7951
14.765	3.01922	34.8991
14.775	3.01923	35.108
14.785	3.01944	35.4412
14.795	3.01918	35.5905
14.805	3.019	35.8289
14.815	3.01876	36.076
14.825	3.01888	36.232
14.835	3.01872	36.3363
14.845	3.01908	36.5729
14.855	3.01901	36.813
14.865	3.01904	36.9079
14.875	3.01911	37.0638
14.885	3.01897	37.2679
14.895	3.01882	37.4859
14.905	3.01876	37.5984
14.915	3.01873	37.5924
14.925	3.01889	37.8258
14.935	3.01882	38.0263
14.945	3.01902	38.2629
14.955	3.01872	38.2468
14.965	3.01873	38.3521
14.975	3.01867	38.7484
14.985	3.01893	38.741
14.995	3.01872	38.8679
15.005	3.01885	38.9031
15.015	3.01859	39.0918
15.025	3.01872	39.2719
15.035	3.01886	39.3136
15.045	3.01871	39.4943
15.055	3.01876	39.7081
15.065	3.01862	39.6691
15.075	3.01852	39.6929
15.085	3.01876	39.8975
15.095	3.01883	40.0554
15.105	3.01909	40.1522
15.115	3.01888	40.4006
15.125	3.01896	40.361
15.135	3.01881	40.4818
15.145	3.01904	40.511
15.155	3.01893	40.6592
15.165	3.01866	40.6114
15.175	3.01855	40.9961
15.185	3.01849	41.0496
15.195	3.01864	41.0239
15.205	3.01892	41.1711
15.215	3.01888	41.3641
15.225	3.0189	41.2704
15.235	3.01862	41.2681
15.245	3.01881	41.5754
15.255	3.01862	41.6906
15.265	3.01874	41.7426
15.275	3.01905	41.661
15.285	3.019	41.8762
15.295	3.01886	41.9422
15.305	3.01912	42.068
15.315	3.01873	42.1352
15.325	3.01865	42.3756
15.335	3.0191	42.198
15.345	3.01894	42.3585
15.355	3.01903	42.5167
15.365	3.0187	42.5005
15.375	3.0187	42.8278
15.385	3.01903	42.6009
15.395	3.01911	42.7664
15.405	3.0189	43.0602
15.415	3.01901	42.7568
15.425	3.0192	43.175
15.435	3.0193	43.2033
15.445	3.01933	43.0161
15.455	3.01893	43.2021
15.465	3.0191	43.2464
15.475	3.01912	43.3803
15.485	3.01888	43.4265
15.495	3.01871	43.3206
15.505	0.47473	4.86353
15.515	0.01985	0.0621
15.525	0.02008	-0.05624
15.535	0.02022	0.10765
15.545	0.02036	0.0816
15.555	1.91739	9.6713
15.565	0.32377	0.62527
15.575	0.01985	0.02951
15.585	0.02006	0.0571
15.595	0.02011	0.13468
15.605	1.91722	9.08525
15.615	0.32324	0.68236
15.625	0.02025	-0.01864
15.635	0.02031	0.12743
15.645	0.01997	0.09068
15.655	1.91694	8.64612
15.665	0.323	0.48947
15.675	0.01989	0.12539
15.685	0.01962	0.1867
15.695	0.01979	-0.07848
15.705	1.91653	8.24874
15.715	0.3228	0.72446
15.725	0.02008	-0.09488
15.735	0.02001	0.05978
15.745	0.01978	0.08857
15.755	1.91656	8.13251
15.765	0.32253	0.61478
15.775	0.01934	-0.0915
15.785	0.01957	0.02521
15.795	0.01973	0.19226
15.805	1.91681	7.98919
15.815	0.32268	0.47026
15.825	0.01942	0.01712
15.835	0.01971	0.0828
15.845	0.01977	0.09378
15.855	1.91701	7.57068
15.865	0.32301	0.58887
15.875	0.01992	0.10596
15.885	0.01977	-0.09284
15.895	0.01969	0.18572
15.905	1.91662	7.79299
15.915	0.32293	0.24182
15.925	0.01997	-0.05743
15.935	0.01963	0.33031
15.945	0.02022	0.03113
15.955	1.91701	7.37378
15.965	0.32294	0.43182
15.975	0.02014	0.18114
15.985	0.02039	0.01529
15.995	0.02007	-0.00633
16.005	1.91714	7.28516
16.015	0.32304	0.45857
16.025	0.01985	0.13067
16.035	0.0199	0.08526
16.045	0.02005	0.16333
16.055	1.91735	7.14084
16.065	0.32348	0.36797
16.075	0.02014	0.09167
16.085	0.01992	0.10286
16.095	0.01974	0.08399
16.105	1.91662	7.05214
16.115	0.3231	0.4019
16.125	0.02004	0.06351
16.135	0.02017	0.16741
16.145	0.02026	0.07738
16.155	1.91733	6.96985
16.165	0.32351	0.36537
16.175	0.02036	-0.02174
16.185	0.02062	0.27125
16.195	0.02014	0.15136
16.205	1.91746	6.71699
16.215	0.32337	0.45632
16.225	0.02034	0.07294
16.235	0.01994	0.16819
16.245	0.02049	0.10518
16.255	1.91742	6.85264
16.265	0.323	0.2792
16.275	0.02018	0.1691
16.285	0.01957	0.15122
16.295	0.0198	0.16713
16.305	1.9171	6.64955
16.315	0.32306	0.45062
16.325	0.01952	0.03669
16.335	0.01956	0.15108
16.345	0.01994	0.13179
16.355	1.91702	6.57317
16.365	0.32335	0.46631
16.375	0.01997	0.05781
16.385	0.01978	0.24161
16.395	0.01974	0.05548
16.405	1.9173	6.67158
16.415	0.32292	0.32538
16.425	0.01998	0.13721
16.435	0.01999	0.11257
16.445	0.01989	0.18959
16.455	1.91708	6.41633
16.465	0.32356	0.40528
16.475	0.0199	-0.16028
16.485	0.02029	0.39704
16.495	0.02028	0.11356
16.505	1.91736	6.34044
16.515	0.32342	0.45414
16.525	0.01977	0.04584
16.535	0.0199	0.07379
16.545	0.02009	0.32425
16.555	1.91705	6.29785
16.565	0.3232	0.18114
16.575	0.02023	0.24527
16.585	0.01997	-0.14092
16.595	0.01992	0.3993
16.605	1.91707	6.28617
16.615	0.32293	0.37909
16.625	0.01943	0.09751
16.635	0.01973	0.15875
16.645	0.01999	0.21507
16.655	1.91702	6.22133
16.665	0.32287	0.4849
16.675	0.01986	0.02739
16.685	0.01979	0.14031
16.695	0.01986	0.05612
16.705	1.91678	6.3605
16.715	0.32296	0.27315
16.725	0.01984	0.32587
16.735	0.01978	0.08709
16.745	0.01987	0.18325
16.755	1.91705	6.23105
16.765	0.32326	0.27716
16.775	0.01996	0.21352
16.785	0.01983	0.14629
16.795	0.02007	0.07139
16.805	1.91729	6.16241
16.815	0.32302	0.25027
16.825	0.01974	0.34523
16.835	0.01962	0.16368
16.845	0.01996	0.11659
16.855	1.91668	6.08455
16.865	0.32287	0.36466
16.875	0.01972	0.09427
16.885	0.01992	0.32777
16.895	0.01994	0.07357
16.905	1.91719	6.03197
16.915	0.32329	0.43675
16.925	0.02024	0.04161
16.935	0.01995	0.1936
16.945	0.01994	0.20669
16.955	1.91711	5.87203
16.965	0.32292	0.34002
16.975	0.01989	0.20881
16.985	0.02009	0.14256
16.995	0.01994	0.07752
17.005	1.91693	5.87083
17.015	0.32308	0.42506
17.025	0.02	0.01106
17.035	0.01971	0.01191
17.045	0.01983	0.33052
17.055	1.91699	5.86034
17.065	0.32305	0.21352
17.075	0.01939	0.16037
17.085	0.01946	0.15615
17.095	0.01988	0.19846
17.105	1.91698	5.75334
17.115	0.32278	0.3691
17.125	0.0198	0.09554
17.135	0.01997	0.20043
17.145	0.02021	0.05971
17.155	1.91724	5.79663
17.165	0.32304	0.35635
17.175	0.01959	0.11687
17.185	0.01967	0.24661
17.195	0.01947	0.10321
17.205	1.91661	5.74074
17.215	0.32298	0.29926
17.225	0.01978	0.15566
17.235	0.01971	0.23633
17.245	0.02012	0.15411
17.255	1.91719	5.72595
17.265	0.32299	0.33038
17.275	0.01939	0.16833
17.285	0.01969	0.16115
17.295	0.01993	0.1986
17.305	1.91696	5.6897
17.315	0.32321	0.26554
17.325	0.02	0.18705
17.335	0.02	0.16319
17.345	0.01995	0.25055
17.355	1.91699	5.63535
17.365	0.32289	0.26871
17.375	0.01967	0.14172
17.385	0.01993	0.1061
17.395	0.02006	0.1722
17.405	1.9173	5.55271
17.415	0.32334	0.36332
17.425	0.01995	0.20099
17.435	0.02021	0.19909
17.445	0.01999	0.23133
17.455	1.91733	5.59298
17.465	0.32331	0.34981
17.475	0.01999	0.14186
17.485	0.01997	0.19233
17.495	0.02005	0.20993
17.505	1.91689	5.53448
17.515	0.32272	0.29145
17.525	0.01977	0.14636
17.535	0.01981	0.24386
17.545	0.01976	0.19578
17.555	1.91715	5.5663
17.565	0.32325	0.30342
17.575	0.02009	0.14467
17.585	0.01982	0.37283
17.595	0.01968	0.10765
17.605	1.91685	5.49836
17.615	0.32279	0.29814
17.625	0.01945	0.08857
17.635	0.01968	0.32707
17.645	0.01958	0.1465
17.655	1.91633	5.36229
17.665	0.32314	0.28624
17.675	0.01979	0.18867
17.685	0.01993	0.18501
17.695	0.02029	0.14918
17.705	1.91708	5.38489
17.715	0.3233	0.31567
17.725	0.01995	0.17333
17.735	0.01979	0.18846
17.745	0.02004	0.18036
17.755	1.91731	5.44761
17.765	0.32332	0.36572
17.775	0.02001	0.17516
17.785	0.01979	0.18945
17.795	0.01968	0.25632
17.805	1.91715	5.42635
17.815	0.32332	0.22288
17.825	0.01995	0.12461
17.835	0.01998	0.13313
17.845	0.02008	0.20022
17.855	1.91709	5.31928
17.865	0.32296	0.31095
17.875	0.01953	0.18909
17.885	0.01944	0.1263
17.895	0.0196	0.21444
17.905	1.91705	5.32378
17.915	0.32317	0.30173
17.925	0.0199	0.07533
17.935	0.01978	0.26238
17.945	0.01957	0.14995
17.955	1.91691	5.35609
17.965	0.323	0.28476
17.975	0.01977	0.10349
17.985	0.01946	0.16565
17.995	0.01959	0.25991
18.005	1.91697	5.28471
18.015	0.32346	0.31172
18.025	0.02037	0.15376
18.035	0.01988	0.28005
18.045	0.01983	0.18874
18.055	1.91686	5.29788
18.065	0.32308	0.29772
18.075	0.01968	0.15636
18.085	0.02	0.18318
18.095	0.01982	0.21345
18.105	1.91693	5.2467
18.115	0.3231	0.27322
18.125	0.01968	0.1168
18.135	0.01985	0.20557
18.145	0.01979	0.22267
18.155	1.91715	5.22269
18.165	0.32332	0.39648
18.175	0.01997	0.108
18.185	0.01969	0.22908
18.195	0.01987	0.17649
18.205	1.91698	5.27866
18.215	0.32353	0.23344
18.225	0.0203	0.26667
18.235	0.02024	0.21641
18.245	0.02055	0.20521
18.255	1.91775	5.30907
18.265	0.3234	0.32024
18.275	0.01983	0.10877
18.285	0.01981	0.28364
18.295	0.02052	0.19529
18.305	1.91758	5.20805
18.315	0.32383	0.31602
18.325	0.02052	0.19846
18.335	0.02053	0.25407
18.345	0.02013	0.22429
18.355	1.91756	5.124
18.365	0.32385	0.31616
18.375	0.02044	0.15713
18.385	0.01998	0.13221
18.395	0.02026	0.25527
18.405	1.91739	5.00489
18.415	0.32373	0.40655
18.425	0.02061	0.15059
18.435	0.02026	0.1986
18.445	0.02005	0.18853
18.455	1.91727	5.0895
18.465	0.32334	0.24949
18.475	0.0198	0.17354
18.485	0.02004	0.15559
18.495	0.02018	0.25773
18.505	1.91701	5.012
18.515	0.32324	0.22302
18.525	0.01987	0.19656
18.535	0.02027	0.18339
18.545	0.02027	0.20479
18.555	1.91771	5.08345
18.565	0.32366	0.33115
18.575	0.02027	0.26928
18.585	0.02045	0.24238
18.595	0.02068	0.20367
18.605	1.91781	5.07571
18.615	0.32356	0.3472
18.625	0.02056	0.15974
18.635	0.02039	0.19789
18.645	0.02001	0.14791
18.655	1.91724	5.04093
18.665	0.32315	0.27969
18.675	0.0203	0.20873
18.685	0.02037	0.20866
18.695	0.02012	0.12165
18.705	1.91742	5.05001
18.715	0.32342	0.2673
18.725	0.02039	0.15608
18.735	0.02026	0.16692
18.745	0.02038	0.19381
18.755	1.91754	5.00594
18.765	0.32366	0.26076
18.775	0.01992	0.09758
18.785	0.02014	0.29842
18.795	0.02026	0.07386
18.805	1.9174	5.0365
18.815	0.32359	0.31912
18.825	0.01996	0.11997
18.835	0.02004	0.21071
18.845	0.02054	0.1358
18.855	1.91748	4.98314
18.865	0.32358	0.35826
18.875	0.02011	0.19198
18.885	0.01995	0.22429
18.895	0.01986	0.27188
18.905	1.91727	5.04093
18.915	0.32322	0.25907
18.925	0.02009	0.20353
18.935	0.02014	0.23281
18.945	0.0199	0.17389
18.955	1.91676	4.93231
18.965	0.32267	0.37036
18.975	0.01952	0.17072
18.985	0.01968	0.14517
18.995	0.01999	0.22471
19.005	1.91703	4.93344
19.015	0.32305	0.25428
19.025	0.01959	0.1439
19.035	0.02031	0.17628
19.045	0.02027	0.27871
19.055	1.91738	4.96173
19.065	0.32324	0.22049
19.075	0.01996	0.27667
19.085	0.02006	-0.02259
19.095	0.02029	0.23295
19.105	1.91735	4.92309
19.115	0.32335	0.22
19.125	0.02016	0.18614
19.135	0.01997	0.14186
19.145	0.02018	0.1401
19.155	1.91736	4.84192
19.165	0.32391	0.24119
19.175	0.02045	0.18212
19.185	0.02009	0.20831
19.195	0.02007	0.17403
19.205	1.9171	4.85445
19.215	0.3233	0.25104
19.225	0.02022	0.17192
19.235	0.02009	0.21148
19.245	0.02009	0.21099
19.255	1.91726	4.99595
19.265	0.32338	0.20191
19.275	0.02034	0.19902
19.285	0.02015	0.15228
19.295	0.02036	0.20275
19.305	1.91732	4.78208
19.315	0.32338	0.2112
19.325	0.02026	0.24358
19.335	0.01983	0.20092
19.345	0.01989	0.18705
19.355	1.91737	4.74829
19.365	0.32384	0.34875
19.375	0.02017	0.03183
19.385	0.02008	0.25773
19.395	0.01983	0.18881
19.405	1.91744	4.88113
19.415	0.32355	0.2835
19.425	0.02019	0.06337
19.435	0.02031	0.18163
19.445	0.02067	0.21106
19.455	1.91752	4.87712
19.465	0.32392	0.2162
19.475	0.02066	0.15066
19.485	0.02043	0.1339
19.495	0.02024	0.20909
19.505	1.91771	4.83439
19.515	0.32327	0.15699
19.525	0.0199	0.19114
19.535	0.01999	0.16157
19.545	0.0202	0.27934
19.555	1.91723	4.72879
19.565	0.32356	0.2371
19.575	0.02027	0.13151
19.585	0.01992	0.17318
19.595	0.01993	0.17178
19.605	1.91684	4.89887
19.615	0.32314	0.29567
19.625	0.02005	0.05886
19.635	0.01983	0.27054
19.645	0.02011	0.28117
19.655	1.9173	4.75386
19.665	0.32318	0.16917
19.675	0.01992	0.22352
19.685	0.02007	0.24344
19.695	0.02007	0.17157
19.705	1.91714	4.74161
19.715	0.32333	0.19536
19.725	0.02014	0.06344
19.735	0.02002	0.21796
19.745	0.01983	0.19318
19.755	1.91735	4.74569
19.765	0.32324	0.24555
19.775	0.0198	0.10532
19.785	0.02006	0.27096
19.795	0.0199	0.22823
19.805	1.91755	4.75801
19.815	0.32371	0.22183
19.825	0.02017	0.15383
19.835	0.01979	0.26217
19.845	0.02028	0.19796
19.855	1.91721	4.65791
19.865	0.3231	0.19029
19.875	0.02006	0.08427
19.885	0.02033	0.28335
19.895	0.02018	0.1967
19.905	1.91777	4.77026
19.915	0.3237	0.12658
19.925	0.02041	0.21627
19.935	0.02013	0.09673
19.945	0.02011	0.18677
19.955	1.91759	4.68283
19.965	0.32346	0.22493
19.975	0.02015	0.16685
19.985	0.02026	0.28737
[truncated: 1,601 more rows]

## Sheet: Fig1f
Time (ms)	Current (μA)		Fitting Parameters
0	14.3321		Equation	y = A1*exp(-x/t1) + y0
0.05	13.8467		Adj. R-Square	0.99369
0.1	13.5274				Value	Standard Error
0.15	13.2238		B	y0	11.1021	0.07484
0.2	12.9684		B	A1	3.1193	0.06733
0.25	12.6803		B	t1	0.41888	0.02658
0.3	12.6416
0.35	12.5114
0.4	12.3693
0.45	12.1885
0.5	12.0609
0.55	12.0334
0.6	11.8728
0.65	11.8078
0.7	11.647
0.75	11.6472
0.8	11.6322
0.85	11.4294
0.9	11.4213
0.95	11.4534
1	11.3118
1.05	11.2377
1.1	11.2161
1.15	11.154
1.2	11.1547
1.25	10.9495
1.3	11.033
1.35	10.9564
1.4	10.9376
1.45	10.8872
1.5	10.7722
1.55	10.8641
1.6	10.7393
1.65	10.7036
1.7	10.6938
1.75	10.6903
1.8	10.7168
1.85	10.6768
1.9	10.6019
1.95	10.5915
2	10.4001
2.05	10.44
2.1	10.579
2.15	10.4788
2.2	10.4392
2.25	10.393
2.3	10.3636
2.35	10.4387
2.4	10.3541
2.45	10.3655
2.5	10.2858
2.55	10.297
2.6	10.22
2.65	10.1434
2.7	10.1745
2.75	10.17
2.8	10.2047
2.85	10.1481
2.9	9.99081
2.95	10.1847
3	10.229
3.05	10.116
3.1	10.0546
3.15	10.0364
3.2	9.96828
3.25	9.94005
3.3	9.88366
3.35	9.88092
3.4	9.87212
3.45	9.92119
3.5	9.87895
3.55	9.88965
3.6	9.81967
3.65	9.89507
3.7	9.86149
3.75	9.7642
3.8	9.83488
3.85	9.81644
3.9	9.80419
3.95	9.82714
4	9.83713
4.05	9.77638
4.1	9.79004
4.15	9.76392
4.2	9.7031
4.25	9.6836
4.3	9.66804
4.35	9.63707
4.4	9.5975
4.45	9.63221
4.5	9.56217
4.55	9.54267
4.6	9.56181
4.65	9.47431
4.7	9.45664
4.75	9.49107
4.8	9.31782
4.85	9.42482
4.9	9.41736
4.95	9.36773
5	9.32768
5.05	9.43264
5.1	9.28213
5.15	9.28734
5.2	9.56364
5.25	9.22462
5.3	9.09692
5.35	9.25658
5.4	9.33127
5.45	9.22236
5.5	9.2313
5.55	9.29888
5.6	9.24989
5.65	9.22933
5.7	9.19505
5.75	9.19392
5.8	9.02716
5.85	9.14197
5.9	9.22201
5.95	9.14324
6	9.37519
