# Supplementary material for: Dynamic memristor-based reservoir computing for high-efficiency temporal signal processing
Source: Nat Commun. 2021 Jan 18;12:408. doi: 10.1038/s41467-020-20692-1 (PMC7814066; doi:10.1038/s41467-020-20692-1)
Supplement: Supplementary file 3 — Source Data [file 41467_2020_20692_MOESM3_ESM.zip › Source Data/fig2.xlsx]

## Sheet: Fig2d
Input	Target	Output
0	0	-0.10618
0.707107	0	0.0856031
1	0	0.027015
0.707107	0	-0.0615781
1.22465e-16	0	-0.0641246
-0.707107	0	0.188618
-1	0	-0.149805
-0.707107	0	0.0518553
1	1	0.865401
1	1	1.1417
1	1	1.05677
1	1	1.08985
-1	1	1.02222
-1	1	0.94992
-1	1	0.931334
-1	1	1.01309
1	1	1.01244
1	1	0.966761
1	1	0.967979
1	1	1.05431
-1	1	0.958807
-1	1	1.12897
-1	1	0.955022
-1	1	0.973413
1	1	1.02918
1	1	0.909951
1	1	0.920468
1	1	1.02365
-1	1	0.860773
-1	1	0.99759
-1	1	0.984917
-1	1	1.02089
1	1	0.901128
1	1	0.951572
1	1	0.919209
1	1	1.01146
-1	1	1.00497
-1	1	0.94828
-1	1	0.992398
-1	1	1.05482
1	1	1.07631
1	1	0.975303
1	1	1.00352
1	1	0.973306
-1	1	0.987966
-1	1	0.97909
-1	1	0.972986
-1	1	0.988724
1	1	1.01452
1	1	0.895671
1	1	0.962303
1	1	0.996949
-1	1	0.884396
-1	1	1.02538
-1	1	0.990339
-1	1	1.00129
0	0	0.0659654
0.707107	0	0.023136
1	0	0.0215929
0.707107	0	-0.0369664
1.22465e-16	0	-0.090875
-0.707107	0	0.0700531
-1	0	0.0780583
-0.707107	0	0.0905541
1	1	0.92332
1	1	1.03149
1	1	0.963875
1	1	0.975707
-1	1	0.890523
-1	1	0.950526
-1	1	0.969676
-1	1	1.03106
0	0	0.0343313
0.707107	0	0.0207282
1	0	-0.0238888
0.707107	0	-0.0916924
1.22465e-16	0	0.0474003
-0.707107	0	0.124723
-1	0	0.0627113
-0.707107	0	0.0389518
0	0	0.016642
0.707107	0	-0.0646962
1	0	0.0196138
0.707107	0	0.101509
1.22465e-16	0	-0.163335
-0.707107	0	0.0874356
-1	0	0.0449086
-0.707107	0	-0.0567788
0	0	-0.02668
0.707107	0	0.0557491
1	0	-0.0674585
0.707107	0	-0.00317406
1.22465e-16	0	-0.0444203
-0.707107	0	0.0233965
-1	0	0.0170171
-0.707107	0	0.0406005
1	1	0.814433
1	1	0.974897
1	1	1.07028
1	1	1.08812
-1	1	0.904406
-1	1	1.02216
-1	1	0.981068
-1	1	1.09153
0	0	0.123326
0.707107	0	0.0740733
1	0	0.209716
0.707107	0	-0.00769948
1.22465e-16	0	-0.0945611
-0.707107	0	0.0399836
-1	0	0.049056
-0.707107	0	0.0593826
0	0	-0.043079
0.707107	0	-0.0430501
1	0	-0.000735386
0.707107	0	-0.0781116
1.22465e-16	0	-0.0789646
-0.707107	0	0.0378239
-1	0	0.0133743
-0.707107	0	0.0218543
1	1	0.816856
1	1	0.947681
1	1	0.954337
1	1	1.09282
-1	1	0.962794
-1	1	0.884115
-1	1	1.00473
-1	1	1.04027
0	0	0.0476559
0.707107	0	0.113322
1	0	0.11687
0.707107	0	-0.0234785
1.22465e-16	0	0.0585253
-0.707107	0	-0.127732
-1	0	0.0615258
-0.707107	0	0.0312302
1	1	0.935506
1	1	0.981091
1	1	0.999308
1	1	0.963725
-1	1	0.890103
-1	1	1.0256
-1	1	0.876761
-1	1	0.917248
0	0	0.06014
0.707107	0	-0.0852234
1	0	0.0108305
0.707107	0	0.0554195
1.22465e-16	0	0.0254711
-0.707107	0	0.0236401
-1	0	-0.0667523
-0.707107	0	0.0577483
1	1	0.892141
1	1	0.991196
1	1	0.930946
1	1	0.961363
-1	1	0.925182
-1	1	1.02678
-1	1	0.982479
-1	1	0.898353
0	0	0.0960307
0.707107	0	-0.0623809
1	0	0.00643471
0.707107	0	0.0277488
1.22465e-16	0	-0.0512807
-0.707107	0	0.0535542
-1	0	0.0168372
-0.707107	0	-0.01988
1	1	0.794374
1	1	0.988973
1	1	0.961755
1	1	1.05236
-1	1	0.974869
-1	1	1.02139
-1	1	0.981115
-1	1	0.966403
0	0	0.174226
0.707107	0	-0.0732152
1	0	-0.0139923
0.707107	0	0.0126012
1.22465e-16	0	-0.129601
-0.707107	0	0.13702
-1	0	0.140009
-0.707107	0	-0.0357691
1	1	0.864804
1	1	0.964183
1	1	0.981956
1	1	1.00081
-1	1	0.978249
-1	1	0.960628
-1	1	0.951746
-1	1	0.981597
1	1	0.925882
1	1	0.927511
1	1	1.04032
1	1	1.01026
-1	1	0.953345
-1	1	0.953756
-1	1	1.07109
-1	1	1.03163
0	0	0.122333
0.707107	0	-0.0309857
1	0	0.0359639
0.707107	0	-0.0674135
1.22465e-16	0	-0.0197688
-0.707107	0	0.116866
-1	0	0.0143983
-0.707107	0	-0.0231374
0	0	0.0459932
0.707107	0	-0.0367165
1	0	0.0315389
0.707107	0	0.0962453
1.22465e-16	0	-0.156358
-0.707107	0	-0.000352815
-1	0	0.0570336
-0.707107	0	0.0522656
0	0	0.117143
0.707107	0	0.030485
1	0	-0.0550748
0.707107	0	-0.00418588
1.22465e-16	0	-0.0265027
-0.707107	0	-0.00251791
-1	0	0.0947431
-0.707107	0	-0.0155097
0	0	-0.125361
0.707107	0	0.0355784
1	0	-0.111751
0.707107	0	-0.03794
1.22465e-16	0	0.114248
-0.707107	0	-0.0643323
-1	0	-0.121493
-0.707107	0	0.0403416
0	0	-0.0512299
0.707107	0	0.0860334
1	0	0.0481703
0.707107	0	-0.0737233
1.22465e-16	0	-0.0916373
-0.707107	0	0.122744
-1	0	0.0265382
-0.707107	0	0.0397345
1	1	0.93156
1	1	0.892796
1	1	0.924126
1	1	1.07779
-1	1	0.937799
-1	1	1.01767
-1	1	0.906639
-1	1	0.82312
0	0	0.146586
0.707107	0	0.0297032
1	0	-0.0332218
0.707107	0	0.0304518
1.22465e-16	0	-0.0133578
-0.707107	0	-0.015803
-1	0	-0.0733245
-0.707107	0	0.0623466
0	0	-0.114589
0.707107	0	0.0444159
1	0	0.0701503
0.707107	0	-0.202345
1.22465e-16	0	-0.0467207
-0.707107	0	0.0439361
-1	0	0.0249286
-0.707107	0	0.115595
1	1	0.890205
1	1	0.93364
1	1	1.01337
1	1	1.03012
-1	1	0.925612
-1	1	1.001
-1	1	0.885881
-1	1	0.883359
1	1	1.04999
1	1	0.904553
1	1	0.960394
1	1	1.07368
-1	1	0.917382
-1	1	0.984273
-1	1	0.839758
-1	1	1.08482
0	0	0.0516409
0.707107	0	-0.0321267
1	0	0.0168247
0.707107	0	0.0573567
1.22465e-16	0	-0.00573027
-0.707107	0	0.0419764
-1	0	0.024999
-0.707107	0	0.0986049
0	0	0.0333868
0.707107	0	-0.046561
1	0	-0.0252529
0.707107	0	0.041007
1.22465e-16	0	-0.102314
-0.707107	0	-0.0175881
-1	0	0.0585301
-0.707107	0	0.0357646
0	0	0.0126713
0.707107	0	-0.00599988
1	0	-0.0519845
0.707107	0	-0.0719784
1.22465e-16	0	0.040531
-0.707107	0	0.00375008
-1	0	-0.0184328
-0.707107	0	0.0737257
0	0	-0.00985563
0.707107	0	0.0113319
1	0	0.0407285
0.707107	0	0.0530223
1.22465e-16	0	-0.114383
-0.707107	0	-0.10947
-1	0	0.0434838
-0.707107	0	0.0304817
0	0	0.00495755
0.707107	0	0.0233967
1	0	-0.0315262
0.707107	0	-0.0607146
1.22465e-16	0	-0.0150242
-0.707107	0	0.0122054
-1	0	-0.113218
-0.707107	0	-0.00116262
0	0	0.0293156
0.707107	0	0.00746857
1	0	0.0468428
0.707107	0	0.0467231
1.22465e-16	0	0.0238332
-0.707107	0	0.0284757
-1	0	-0.0566273
-0.707107	0	0.00428901
0	0	-0.0527375
0.707107	0	0.0127379
1	0	-0.00503528
0.707107	0	-0.0066325
1.22465e-16	0	-0.0326176
-0.707107	0	-0.0387948
-1	0	-0.104963
-0.707107	0	-0.00871675
1	1	0.871941
1	1	0.951499
1	1	0.940943
1	1	1.0911
-1	1	0.878288
-1	1	0.890583
-1	1	0.933459
-1	1	1.02884
1	1	1.09067
1	1	0.946873
1	1	0.927326
1	1	1.0716
-1	1	0.971795
-1	1	1.11551
-1	1	0.946813
-1	1	0.919054
1	1	0.897831
1	1	0.932791
1	1	0.992933
1	1	0.936002
-1	1	0.94264
-1	1	0.956917
-1	1	0.84366
-1	1	0.938821
1	1	1.09513
1	1	0.870995
1	1	1.00287
1	1	0.98991
-1	1	0.911043
-1	1	1.03892
-1	1	1.02974
-1	1	0.989086
1	1	1.08741
1	1	0.912201
1	1	0.900305
1	1	0.984034
-1	1	0.975563
-1	1	1.00954
-1	1	0.943739
-1	1	0.943284
0	0	0.0251954
0.707107	0	-0.00010181
1	0	0.0130346
0.707107	0	-0.115238
1.22465e-16	0	0.0379337
-0.707107	0	0.0761517
-1	0	-0.0540301
-0.707107	0	0.0343515
0	0	0.0183498
0.707107	0	-0.0303545
1	0	-0.0340047
0.707107	0	-0.00701463
1.22465e-16	0	-0.109742
-0.707107	0	-0.00351764
-1	0	0.0546518
-0.707107	0	0.0785705
0	0	0.0401071
0.707107	0	-0.0941632
1	0	-0.201063
0.707107	0	-0.00508629
1.22465e-16	0	-0.0394069
-0.707107	0	0.13423
-1	0	-0.00136846
-0.707107	0	-0.0190854

## Sheet: Fig2e
Mask Length	NRMSE_mean	NRMSE_std
1	0.783	0.0460543
2	0.477	0.0374299
4	0.209	0.033
8	0.258	0.054
10	0.316	0.0467333
20	0.379	0.0383275
40	0.468	0.065238
