# Supplementary material for: Dynamic memristor-based reservoir computing for high-efficiency temporal signal processing
Source: Nat Commun. 2021 Jan 18;12:408. doi: 10.1038/s41467-020-20692-1 (PMC7814066; doi:10.1038/s41467-020-20692-1)
Supplement: Supplementary file 3 — Source Data [file 41467_2020_20692_MOESM3_ESM.zip › Source Data/fig3.xlsx]

## Sheet: Fig3a
Waveform of digit 9		Cochlear spectrum
Time (a.u.)	Amplitude (a.u.)	Time (τ)	Amplitude (a.u.)
1	-1.00687e-05	0.015625	0.00198679
2	-1.35571e-05	0.03125	0.00151439
3	-2.54487e-05	0.046875	0.00135531
4	-2.99348e-05	0.0625	0.00102539
5	-3.54517e-05	0.078125	0.0010582
6	-1.09902e-06	0.09375	0.0012428
7	7.07525e-06	0.109375	0.00114315
8	-1.63227e-05	0.125	0.00105818
9	9.02686e-06	0.140625	0.00144163
10	-1.2209e-05	0.15625	0.00193181
11	-1.51264e-05	0.171875	0.00200073
12	-1.62973e-05	0.1875	0.00161362
13	4.5888e-07	0.203125	0.0012154
14	4.18339e-07	0.21875	0.00112214
15	-2.65119e-06	0.234375	0.00132869
16	-3.25644e-05	0.25	0.00145633
17	-2.47906e-05	0.265625	0.00224954
18	1.49581e-06	0.28125	0.00277692
19	-2.71628e-05	0.296875	0.00491316
20	-3.14813e-05	0.3125	0.00635564
21	7.53354e-07	0.328125	0.00688729
22	-5.07808e-06	0.34375	0.00302277
23	-1.80572e-05	0.359375	0.00111287
24	3.69636e-06	0.375	0.000781151
25	-2.2651e-06	0.390625	0.00089082
26	2.56684e-06	0.40625	0.000777758
27	-1.5721e-05	0.421875	0.000705653
28	-3.82952e-05	0.4375	0.000961575
29	-4.68248e-06	0.453125	0.00126902
30	-1.18736e-05	0.46875	0.00119986
31	-2.89075e-05	0.484375	0.00110147
32	-8.65206e-07	0.5	0.00099949
33	4.50145e-06	0.515625	0.000839321
34	-2.0508e-05	0.53125	0.000908563
35	-2.14438e-05	0.546875	0.00101831
36	-1.84879e-05	0.5625	0.000862305
37	-2.32348e-05	0.578125	0.00081321
38	-1.51803e-05	0.59375	0.000967554
39	-3.73205e-05	0.609375	0.00102147
40	-2.31622e-05	0.625	0.00102218
41	7.65594e-09	0.640625	0.000831106
42	-4.33154e-06	0.65625	0.000477302
43	-3.59966e-05	0.671875	0.000188318
44	-1.92917e-05	0.6875	0.000287324
45	-6.60329e-07	0.703125	0.000424788
46	-2.88683e-05	0.71875	0.000476015
47	-3.35426e-05	0.734375	0.00047181
48	-1.61644e-05	0.75	0.00039477
49	5.36542e-08	0.765625	0.000329961
50	-4.85549e-05	0.78125	0.000365336
51	-3.97968e-05	0.796875	0.000434547
52	-7.14522e-06	0.8125	0.00046887
53	-8.35398e-06	0.828125	0.000312398
54	-3.38558e-05	0.84375	0.00013106
55	-2.99267e-05	0.859375	0.00012607
56	-8.85034e-06	0.875	0.000159898
57	4.79378e-06	0.890625	0.000155621
58	-9.02333e-06	0.90625	0.000112654
59	-1.78858e-05	0.921875	0.000101958
60	1.56566e-05	0.9375	0.000110222
61	1.05637e-05	0.953125	8.49842e-05
62	-1.62621e-06	0.96875	3.93642e-05
63	-1.76766e-05	0.984375	2.58616e-05
64	-2.91894e-06	1	1.70454e-05
65	2.65694e-06	1.01562	0.00654891
66	-1.42297e-05	1.03125	0.00504193
67	-3.93544e-05	1.04688	0.00492228
68	8.30171e-06	1.0625	0.00441398
69	6.87144e-06	1.07812	0.00439702
70	-1.99298e-05	1.09375	0.00483969
71	-4.70635e-05	1.10938	0.00482341
72	-3.61648e-05	1.125	0.00449264
73	5.47063e-06	1.14062	0.00470839
74	-2.83963e-05	1.15625	0.00629011
75	-3.03325e-05	1.17188	0.00726215
76	-2.43367e-06	1.1875	0.00623355
77	-6.27696e-07	1.20312	0.00523691
78	-3.04581e-05	1.21875	0.00444674
79	-2.80991e-05	1.23438	0.00432433
80	2.52406e-06	1.25	0.00460164
81	-6.57599e-06	1.26562	0.00624798
82	-3.05807e-05	1.28125	0.00763815
83	-3.26434e-05	1.29688	0.0110069
84	-1.23384e-05	1.3125	0.0144193
85	4.56628e-06	1.32812	0.0175474
86	-2.11851e-05	1.34375	0.0103907
87	-3.56857e-05	1.35938	0.00618346
88	-2.69316e-06	1.375	0.00486136
89	-1.37769e-05	1.39062	0.00411155
90	-3.44703e-05	1.40625	0.00406373
91	-2.81539e-05	1.42188	0.00388574
92	-3.96201e-06	1.4375	0.00395604
93	9.13862e-07	1.45312	0.00452335
94	-3.23334e-05	1.46875	0.00411218
95	-2.55073e-05	1.48438	0.00380572
96	-1.62742e-06	1.5	0.0030477
97	3.44852e-06	1.51562	0.00258372
98	-1.74226e-05	1.53125	0.00273492
99	-2.79276e-05	1.54688	0.00297574
100	7.56993e-06	1.5625	0.00305653
101	-1.36441e-05	1.57812	0.00325369
102	-3.00441e-05	1.59375	0.00393036
103	-3.37264e-05	1.60938	0.00354432
104	-3.50423e-06	1.625	0.00348878
105	-1.34649e-05	1.64062	0.00305488
106	-3.4387e-05	1.65625	0.00206508
107	-2.86635e-05	1.67188	0.00113122
108	-3.04652e-06	1.6875	0.00105156
109	2.63586e-07	1.70312	0.00139002
110	1.32028e-06	1.71875	0.00138941
111	-3.69107e-06	1.73438	0.00136074
112	1.60585e-05	1.75	0.00113559
113	2.43375e-05	1.76562	0.00107475
114	-3.80041e-05	1.78125	0.00131395
115	-1.95653e-05	1.79688	0.00145051
116	-1.20085e-07	1.8125	0.00155952
117	1.88065e-06	1.82812	0.00121525
118	-2.03715e-05	1.84375	0.000840603
119	-3.52205e-05	1.85938	0.000571649
120	-2.27159e-05	1.875	0.000600974
121	-1.27535e-05	1.89062	0.00070805
122	-4.15604e-05	1.90625	0.000651076
123	-4.70766e-05	1.92188	0.000585721
124	1.18747e-05	1.9375	0.000540811
125	1.34578e-05	1.95312	0.000525211
126	-1.24044e-05	1.96875	0.000310564
127	-3.63619e-05	1.98438	9.4681e-05
128	-1.35688e-05	2	8.51339e-05
129	-4.00591e-06	2.01562	0.0126698
130	-3.11058e-05	2.03125	0.00987479
131	-3.35977e-05	2.04688	0.00937525
132	-8.719e-06	2.0625	0.00866726
133	2.23179e-05	2.07812	0.00827014
134	-1.97921e-05	2.09375	0.00929084
135	-1.41003e-05	2.10938	0.00956045
136	-1.37316e-05	2.125	0.00890648
137	-2.95161e-05	2.14062	0.00860119
138	-2.57935e-05	2.15625	0.010919
139	3.58641e-06	2.17188	0.0126424
140	-2.66445e-06	2.1875	0.011072
141	3.28723e-06	2.20312	0.00948298
142	-1.10743e-05	2.21875	0.00832808
143	-3.53096e-05	2.23438	0.0076022
144	-1.70828e-05	2.25	0.00799182
145	6.05552e-06	2.26562	0.0103959
146	-1.83061e-05	2.28125	0.0125058
147	-3.2022e-05	2.29688	0.0162695
148	-3.03696e-05	2.3125	0.0206005
149	1.20795e-06	2.32812	0.025319
150	-2.20472e-05	2.34375	0.0178521
151	-3.13421e-05	2.35938	0.0124509
152	-3.29684e-05	2.375	0.00985266
153	-1.46436e-05	2.39062	0.00834215
154	-2.28256e-06	2.40625	0.00767543
155	-3.49913e-05	2.42188	0.00740996
156	5.17759e-07	2.4375	0.0072981
157	-1.89487e-06	2.45312	0.00811839
158	2.76219e-06	2.46875	0.00819981
159	-6.35248e-06	2.48438	0.00826431
160	-1.77331e-05	2.5	0.00609333
161	4.84927e-06	2.51562	0.00596697
162	-4.38075e-06	2.53125	0.00634897
163	-1.61956e-05	2.54688	0.00581622
164	-1.60709e-05	2.5625	0.00568496
165	-7.17615e-06	2.57812	0.00585974
166	6.57887e-06	2.59375	0.00644031
167	-1.67088e-05	2.60938	0.00604865
168	-7.81323e-06	2.625	0.00650788
169	1.08311e-06	2.64062	0.00568903
170	2.1135e-06	2.65625	0.00393793
171	-1.80464e-05	2.67188	0.00257066
172	-2.72714e-05	2.6875	0.00214821
173	8.39922e-06	2.70312	0.0025825
174	-1.52838e-05	2.71875	0.00249034
175	-2.99376e-05	2.73438	0.00228636
176	-3.36425e-05	2.75	0.00199232
177	-2.14647e-05	2.76562	0.00215889
178	-1.58574e-05	2.78125	0.00274137
179	-3.22068e-05	2.79688	0.00262373
180	-4.57886e-05	2.8125	0.00270159
181	-3.80522e-05	2.82812	0.00257863
182	-9.24391e-06	2.84375	0.00196634
183	-2.87452e-05	2.85938	0.00121989
184	-3.19762e-05	2.875	0.00114397
185	-2.83323e-05	2.89062	0.00139995
186	-3.46538e-05	2.90625	0.00130712
187	-1.07957e-05	2.92188	0.0010197
188	-5.01919e-06	2.9375	0.000904663
189	-3.62643e-05	2.95312	0.000949781
190	-2.5774e-05	2.96875	0.000645554
191	-3.64952e-05	2.98438	0.000236944
192	-1.3069e-05	3	0.000180877
193	-2.39305e-05	3.01562	0.0191134
194	-3.04096e-05	3.03125	0.014717
195	-1.23688e-05	3.04688	0.014231
196	-1.43046e-05	3.0625	0.0130559
197	4.96934e-06	3.07812	0.0118008
198	-3.55787e-06	3.09375	0.0132329
199	3.86994e-06	3.10938	0.0140331
200	-2.54876e-05	3.125	0.0132498
201	-3.05692e-05	3.14062	0.0124672
202	-1.12025e-05	3.15625	0.015764
203	-3.00444e-05	3.17188	0.0184735
204	-4.39787e-06	3.1875	0.0159926
205	5.78715e-06	3.20312	0.0137414
206	1.66097e-05	3.21875	0.0125184
207	3.06094e-07	3.23438	0.0115832
208	-1.29772e-05	3.25	0.0117425
209	-1.13783e-05	3.26562	0.0146272
210	7.09298e-06	3.28125	0.0169091
211	-1.23407e-05	3.29688	0.0200588
212	-1.34355e-05	3.3125	0.0248207
213	4.71523e-06	3.32812	0.0306139
214	-4.05895e-06	3.34375	0.02341
215	5.58967e-06	3.35938	0.0174893
216	-3.15805e-05	3.375	0.014174
217	-4.93202e-05	3.39062	0.0121024
218	-3.08038e-06	3.40625	0.0108691
219	-5.15883e-05	3.42188	0.0112743
220	-3.3911e-05	3.4375	0.0109273
221	-2.99059e-05	3.45312	0.0114059
222	-3.03651e-05	3.46875	0.0122774
223	-3.134e-05	3.48438	0.0133008
224	-2.85365e-05	3.5	0.0105734
225	-5.7052e-05	3.51562	0.0108544
226	-4.91748e-05	3.53125	0.0111564
227	-1.6862e-05	3.54688	0.00903696
228	-1.68597e-05	3.5625	0.00823089
229	-3.66324e-05	3.57812	0.00824746
230	-2.17846e-05	3.59375	0.00865858
231	-1.71095e-05	3.60938	0.00874582
232	-6.4065e-06	3.625	0.0100831
233	-1.15897e-05	3.64062	0.00916149
234	-3.69084e-05	3.65625	0.00616154
235	-1.28007e-05	3.67188	0.00416049
236	6.4834e-06	3.6875	0.00359978
237	-2.48537e-05	3.70312	0.00416951
238	-1.94119e-05	3.71875	0.00391372
239	-1.54832e-06	3.73438	0.00367894
240	-2.04333e-05	3.75	0.00307509
241	6.76342e-06	3.76562	0.00319746
242	-6.03345e-06	3.78125	0.00404768
243	1.19203e-05	3.79688	0.00386616
244	1.37711e-05	3.8125	0.00369792
245	-5.36663e-06	3.82812	0.00353369
246	2.09042e-05	3.84375	0.00272111
247	1.39069e-06	3.85938	0.00169779
248	-3.146e-07	3.875	0.00167993
249	1.1755e-07	3.89062	0.00214762
250	-1.66653e-08	3.90625	0.00199771
251	-2.02333e-08	3.92188	0.00149511
252	1.88728e-07	3.9375	0.00133988
253	-1.32026e-06	3.95312	0.0013085
254	-3.01472e-05	3.96875	0.000927711
255	-2.99431e-05	3.98438	0.000428752
256	-3.19286e-05	4	0.000324945
257	-2.53764e-05	4.01562	0.0252004
258	2.06689e-06	4.03125	0.0189978
259	-2.78552e-05	4.04688	0.0185278
260	-3.05038e-05	4.0625	0.0170864
261	-8.31187e-07	4.07812	0.0156814
262	-2.03472e-06	4.09375	0.0168941
263	-3.09133e-05	4.10938	0.0179616
264	-1.19793e-05	4.125	0.0173036
265	-1.84949e-05	4.14062	0.016456
266	-7.42038e-06	4.15625	0.020728
267	1.54639e-05	4.17188	0.0241127
268	-1.07656e-05	4.1875	0.0208306
269	-3.46746e-05	4.20312	0.0175905
270	-1.81715e-05	4.21875	0.0165384
271	1.86638e-06	4.23438	0.0157342
272	3.44174e-07	4.25	0.0159512
273	-2.00241e-06	4.26562	0.0187844
274	4.46192e-06	4.28125	0.0208637
275	-1.25074e-05	4.29688	0.0233252
276	-1.03435e-05	4.3125	0.0275882
277	-7.79721e-06	4.32812	0.0338507
278	-3.09336e-05	4.34375	0.0280163
279	-8.75108e-06	4.35938	0.022824
280	-3.75303e-05	4.375	0.0195867
281	-2.43864e-05	4.39062	0.017085
282	-1.75194e-05	4.40625	0.0149231
283	-9.45746e-06	4.42188	0.015126
284	-6.92239e-06	4.4375	0.014806
285	-3.35246e-05	4.45312	0.0145128
286	-3.02596e-05	4.46875	0.0153186
287	-2.64223e-05	4.48438	0.016744
288	-1.07336e-05	4.5	0.0139842
289	-1.86798e-05	4.51562	0.0144114
290	-1.1326e-05	4.53125	0.0150206
291	1.18875e-06	4.54688	0.0126114
292	1.7301e-07	4.5625	0.0110772
293	-9.98864e-07	4.57812	0.00971726
294	2.60508e-06	4.59375	0.010082
295	-1.25131e-05	4.60938	0.0108253
296	-3.14702e-05	4.625	0.0130948
297	6.50295e-06	4.64062	0.0124569
298	-1.17919e-05	4.65625	0.00800297
299	-1.30917e-05	4.67188	0.00550302
300	2.57871e-06	4.6875	0.00485872
301	-1.42506e-06	4.70312	0.00557369
302	-3.19398e-05	4.71875	0.00501338
303	-2.36201e-05	4.73438	0.00459417
304	-1.50436e-05	4.75	0.00388543
305	-2.81273e-05	4.76562	0.00400463
306	1.82753e-06	4.78125	0.00498989
307	-2.0515e-05	4.79688	0.00473936
308	-1.18179e-05	4.8125	0.00441285
309	-1.82855e-05	4.82812	0.00437233
310	-1.13508e-05	4.84375	0.00355459
311	-2.86778e-05	4.85938	0.00220189
312	-1.24384e-05	4.875	0.00220355
313	-2.83845e-05	4.89062	0.0029339
314	-3.25227e-05	4.90625	0.00264631
315	-2.80919e-05	4.92188	0.00186942
316	-3.40795e-05	4.9375	0.00176291
317	-2.36936e-05	4.95312	0.00171629
318	-1.60105e-05	4.96875	0.00117948
319	-2.51961e-05	4.98438	0.000576672
320	-1.49662e-05	5	0.000442275
321	-2.667e-05	5.01562	0.0310684
322	-1.18252e-05	5.03125	0.0229692
323	-3.77337e-05	5.04688	0.0222605
324	-1.05415e-05	5.0625	0.0210632
325	5.09253e-06	5.07812	0.0196796
326	-2.46491e-05	5.09375	0.0207052
327	-2.04919e-05	5.10938	0.0219063
328	4.98173e-06	5.125	0.0209481
329	-3.38877e-06	5.14062	0.0205616
330	3.84233e-06	5.15625	0.0247851
331	-1.67479e-05	5.17188	0.0287935
332	-1.3417e-05	5.1875	0.0246208
333	-1.7964e-05	5.20312	0.0211
334	-1.0733e-05	5.21875	0.0203132
335	-2.54675e-05	5.23438	0.0196097
336	-1.74284e-05	5.25	0.0199315
337	-2.08115e-05	5.26562	0.0230146
338	-3.39366e-05	5.28125	0.0247834
339	-2.92452e-05	5.29688	0.0260109
340	-3.02492e-05	5.3125	0.0294828
341	-3.30655e-05	5.32812	0.0358286
342	-7.71935e-06	5.34375	0.0320639
343	-7.92719e-06	5.35938	0.0279986
344	-3.88744e-05	5.375	0.0247733
345	-1.20141e-05	5.39062	0.0215787
346	4.39402e-07	5.40625	0.0187919
347	1.82816e-06	5.42188	0.018746
348	-8.73925e-06	5.4375	0.0183585
349	-3.21627e-05	5.45312	0.0169944
350	1.20987e-06	5.46875	0.0171129
351	-1.66108e-06	5.48438	0.0183331
352	2.27767e-06	5.5	0.0158483
353	-2.5579e-05	5.51562	0.0167942
354	-3.16283e-05	5.53125	0.0176438
355	-3.02893e-05	5.54688	0.0152753
356	-3.02243e-05	5.5625	0.0135454
357	-3.13959e-05	5.57812	0.0109262
358	-2.89129e-05	5.59375	0.0113281
359	-3.35562e-05	5.60938	0.0123045
360	-2.26202e-05	5.625	0.0150059
361	-1.47381e-05	5.64062	0.0145422
362	-9.04759e-06	5.65625	0.00942805
363	4.55069e-06	5.67188	0.00679352
364	-3.86316e-06	5.6875	0.00606741
365	4.8933e-06	5.70312	0.00680552
366	-1.36318e-05	5.71875	0.00603804
367	-2.89749e-05	5.73438	0.00522222
368	5.82133e-07	5.75	0.00455738
369	-1.81284e-05	5.76562	0.00484508
370	-1.42825e-05	5.78125	0.00606497
371	-1.45894e-05	5.79688	0.00556857
372	-3.04203e-05	5.8125	0.00497696
373	-3.03814e-05	5.82812	0.00508314
374	-3.12016e-05	5.84375	0.00420341
375	-2.92909e-05	5.85938	0.00257547
376	-1.50598e-05	5.875	0.00262067
377	-1.27163e-05	5.89062	0.00360145
378	-3.6132e-06	5.90625	0.00316779
379	-3.38615e-05	5.92188	0.00205583
380	-6.50856e-07	5.9375	0.00204798
381	-4.12563e-07	5.95312	0.0020717
382	3.8977e-07	5.96875	0.00137408
383	-2.19942e-07	5.98438	0.000698555
384	1.55659e-07	6	0.000556935
385	-4.15314e-08	6.01562	0.0357346
386	-1.49809e-09	6.03125	0.0260516
387	8.67894e-08	6.04688	0.0250303
388	-1.82637e-07	6.0625	0.0241639
389	7.03706e-07	6.07812	0.0227046
390	-1.64403e-05	6.09375	0.0232423
391	-1.46128e-05	6.10938	0.0249507
392	-3.36616e-05	6.125	0.0239756
393	-2.75739e-05	6.14062	0.0238023
394	-1.41467e-05	6.15625	0.0272445
395	-1.48601e-05	6.17188	0.0317153
396	-1.70281e-05	6.1875	0.0270769
397	1.1324e-06	6.20312	0.0241013
398	-3.40327e-05	6.21875	0.0242574
399	-4.18984e-06	6.23438	0.0246174
400	-1.30142e-05	6.25	0.0258477
401	-1.02587e-05	6.26562	0.0274758
402	4.02921e-06	6.28125	0.0275742
403	-5.11881e-05	6.29688	0.0273862
404	-1.05463e-05	6.3125	0.0302054
405	3.33791e-06	6.32812	0.036186
406	-3.28193e-06	6.34375	0.034708
407	4.95427e-06	6.35938	0.0326924
408	-2.8775e-05	6.375	0.0291625
409	-1.46829e-05	6.39062	0.0248262
410	-2.38782e-05	6.40625	0.0216641
411	-3.09822e-05	6.42188	0.0215039
412	-3.39928e-05	6.4375	0.0214185
413	-6.84544e-06	6.45312	0.0195972
414	-1.09815e-05	6.46875	0.0188989
415	-1.35441e-05	6.48438	0.0196184
416	-3.0714e-05	6.5	0.0172373
417	-2.6094e-06	6.51562	0.0190086
418	-1.71532e-05	6.53125	0.0200279
419	-2.47247e-05	6.54688	0.017479
420	-1.31432e-05	6.5625	0.0157822
421	-7.41066e-06	6.57812	0.0120205
422	3.8107e-06	6.59375	0.0122408
423	-2.4142e-06	6.60938	0.0135248
424	1.72136e-06	6.625	0.0166973
425	-1.38823e-06	6.64062	0.0159968
426	1.50287e-06	6.65625	0.0104776
427	-2.64385e-06	6.67188	0.00782775
428	-1.9146e-05	6.6875	0.00713282
429	2.14375e-06	6.70312	0.00792029
430	-9.51013e-07	6.71875	0.0068496
431	-1.59094e-05	6.73438	0.00570204
432	-1.58548e-05	6.75	0.00528479
433	-1.04782e-05	6.76562	0.00568118
434	7.40851e-06	6.78125	0.00717398
435	-1.39429e-05	6.79688	0.00637521
436	-9.75246e-06	6.8125	0.0053011
437	-8.06635e-06	6.82812	0.00552144
438	-1.58215e-05	6.84375	0.00468315
439	8.76765e-06	6.85938	0.00296965
440	-1.18944e-05	6.875	0.0029056
441	-1.20334e-05	6.89062	0.00407231
442	-4.91797e-06	6.90625	0.00359882
443	-3.23154e-05	6.92188	0.00235184
444	-3.12783e-05	6.9375	0.00252554
445	-2.61043e-05	6.95312	0.00255763
446	-1.3495e-05	6.96875	0.001573
447	-2.83229e-05	6.98438	0.000837272
448	-1.01113e-05	7	0.000647066
449	-1.87709e-05	7.01562	0.0528782
450	-1.16284e-05	7.03125	0.0387377
451	1.86819e-06	7.04688	0.0360134
452	-1.04819e-06	7.0625	0.0344472
453	1.51147e-06	7.07812	0.0310739
454	-1.7974e-05	7.09375	0.0307422
455	-4.5549e-06	7.10938	0.0333489
456	5.11484e-06	7.125	0.0319744
457	-1.73896e-05	7.14062	0.0312726
458	-6.53275e-06	7.15625	0.0326244
459	1.40915e-06	7.17188	0.0362243
460	1.27076e-06	7.1875	0.0321678
461	-1.92128e-05	7.20312	0.0290186
462	-3.42464e-05	7.21875	0.0289438
463	-2.62996e-05	7.23438	0.0310556
464	1.03344e-06	7.25	0.0330797
465	-2.22919e-06	7.26562	0.0340934
466	3.80494e-06	7.28125	0.034724
467	-3.31176e-05	7.29688	0.0354605
468	-7.14641e-06	7.3125	0.0373367
469	-1.16127e-05	7.32812	0.0393651
470	-9.67004e-06	7.34375	0.0373356
471	-9.66836e-06	7.35938	0.0364103
472	-1.27542e-05	7.375	0.033893
473	5.50627e-06	7.39062	0.0296851
474	-3.41809e-06	7.40625	0.0259164
475	2.23231e-06	7.42188	0.0250358
476	-3.04306e-05	7.4375	0.0255782
477	-1.43393e-05	7.45312	0.0238327
478	-1.61883e-05	7.46875	0.0219353
479	2.46974e-06	7.48438	0.021713
480	-1.99788e-06	7.5	0.0193872
481	2.5907e-06	7.51562	0.0210799
482	-4.34046e-06	7.53125	0.0219709
483	-1.4504e-05	7.54688	0.0193276
484	-2.08651e-05	7.5625	0.0177933
485	-2.32244e-05	7.57812	0.0136832
486	3.82234e-06	7.59375	0.0142091
487	-8.97476e-07	7.60938	0.0158908
488	-3.32814e-06	7.625	0.0193801
489	-3.18149e-05	7.64062	0.0188649
490	-3.13173e-05	7.65625	0.0131683
491	-1.52166e-05	7.67188	0.0106495
492	6.39854e-06	7.6875	0.0104424
493	-7.93149e-06	7.70312	0.0117169
494	-1.40065e-05	7.71875	0.0106881
495	-2.23179e-05	7.73438	0.00871414
496	-2.19614e-05	7.75	0.00893779
497	9.16577e-06	7.76562	0.0103274
498	-2.12342e-05	7.78125	0.0124974
499	-2.45867e-05	7.79688	0.0124451
500	3.93877e-06	7.8125	0.0119965
501	-8.59162e-06	7.82812	0.0122894
502	-5.32567e-05	7.84375	0.0117645
503	-2.96496e-05	7.85938	0.0102353
504	-3.46022e-05	7.875	0.011679
505	-1.30003e-05	7.89062	0.0166581
506	-2.57591e-05	7.90625	0.0233971
507	-1.58269e-05	7.92188	0.0309974
508	4.85657e-06	7.9375	0.0348848
509	-2.72163e-06	7.95312	0.0258377
510	1.80507e-06	7.96875	0.0110079
511	-1.32264e-06	7.98438	0.00382382
512	1.43725e-06	8	0.00156591
513	-4.5396e-06	8.01562	0.0932273
514	-3.4021e-05	8.03125	0.0701607
515	4.79837e-07	8.04688	0.0666338
516	-1.87477e-05	8.0625	0.0631811
517	-3.32947e-05	8.07812	0.0577018
518	-2.93886e-05	8.09375	0.0549343
519	-3.08806e-05	8.10938	0.060375
520	-3.08381e-05	8.125	0.0580997
521	-2.94244e-05	8.14062	0.0552348
522	-3.33268e-05	8.15625	0.0517344
523	-1.3272e-05	8.17188	0.0553672
524	-2.49716e-05	8.1875	0.0560166
525	-1.85198e-05	8.20312	0.0556877
526	-1.12621e-05	8.21875	0.0637956
527	-2.35948e-05	8.23438	0.0742754
528	-2.13974e-05	8.25	0.0791229
529	-1.04518e-05	8.26562	0.0787053
530	-2.12593e-05	8.28125	0.0876161
531	-1.56563e-06	8.29688	0.117151
532	-1.75631e-05	8.3125	0.141398
533	-3.84745e-06	8.32812	0.160569
534	5.71664e-09	8.34375	0.133107
535	2.91272e-06	8.35938	0.0934412
536	-2.73067e-05	8.375	0.0824228
537	-1.59134e-05	8.39062	0.070088
538	9.93727e-07	8.40625	0.0444419
539	1.57056e-05	8.42188	0.033783
540	6.41064e-06	8.4375	0.0386837
541	-2.30117e-06	8.45312	0.0429549
542	4.84058e-07	8.46875	0.0464829
543	1.6796e-06	8.48438	0.0421915
544	-1.30662e-05	8.5	0.0321844
545	-1.20228e-05	8.51562	0.0319331
546	8.49443e-06	8.53125	0.0300742
547	-1.4913e-05	8.54688	0.0258842
548	-8.6387e-06	8.5625	0.0235592
549	-9.57668e-06	8.57812	0.0194051
550	-1.36153e-05	8.59375	0.0213994
551	5.29015e-06	8.60938	0.0273192
552	-5.75361e-06	8.625	0.0378693
553	-3.23952e-05	8.64062	0.0456139
554	-2.09134e-06	8.65625	0.0418746
555	-1.53351e-05	8.67188	0.0327851
556	-7.41802e-06	8.6875	0.0316642
557	3.4502e-06	8.70312	0.0393976
558	-3.55779e-05	8.71875	0.0367018
559	-3.25339e-06	8.73438	0.0290889
560	-1.31918e-05	8.75	0.0341977
561	-3.32221e-05	8.76562	0.0486123
562	-3.04889e-05	8.78125	0.0676627
563	-1.66444e-06	8.79688	0.0739589
564	-1.71416e-05	8.8125	0.0602343
565	-3.49924e-05	8.82812	0.0532456
566	-1.22034e-05	8.84375	0.0634805
567	-1.67599e-05	8.85938	0.0871892
568	3.14971e-06	8.875	0.0927996
569	-2.01348e-06	8.89062	0.0683347
570	-1.89793e-05	8.90625	0.0746568
571	4.70076e-07	8.92188	0.109118
572	-2.86369e-05	8.9375	0.159382
573	-3.02433e-05	8.95312	0.170937
574	-3.1724e-05	8.96875	0.105351
575	-2.83193e-05	8.98438	0.028763
576	-3.45191e-05	9	0.0059095
577	-2.04764e-05	9.01562	0.167113
578	-1.75748e-05	9.03125	0.143186
579	-2.54676e-05	9.04688	0.132786
580	-1.06728e-05	9.0625	0.135424
581	-1.77992e-05	9.07812	0.131775
582	-2.89806e-05	9.09375	0.140094
583	-3.32145e-05	9.10938	0.128369
584	-6.14811e-06	9.125	0.116273
585	1.69291e-06	9.14062	0.101193
586	-9.41302e-07	9.15625	0.0955224
587	7.35713e-07	9.17188	0.0982873
588	-6.77794e-07	9.1875	0.105745
589	7.43405e-07	9.20312	0.107279
590	-9.03461e-07	9.21875	0.129042
591	1.25399e-06	9.23438	0.155239
592	-1.88526e-06	9.25	0.175125
593	-1.59624e-05	9.26562	0.17085
594	-1.6953e-05	9.28125	0.183733
595	-6.83263e-06	9.29688	0.266543
596	3.05e-06	9.3125	0.313832
597	-2.21496e-06	9.32812	0.403379
598	2.10399e-06	9.34375	0.376634
599	-2.33e-06	9.35938	0.236145
600	-1.45601e-05	9.375	0.208727
601	-1.8505e-05	9.39062	0.190281
602	-5.37127e-06	9.40625	0.116687
603	-8.55177e-07	9.42188	0.0906975
604	-1.89391e-05	9.4375	0.084169
605	-1.16011e-06	9.45312	0.0918478
606	-2.03103e-05	9.46875	0.104807
607	2.82942e-06	9.48438	0.0991441
608	-3.7195e-05	9.5	0.0867299
609	-1.88952e-05	9.51562	0.0905815
610	-1.79629e-05	9.53125	0.0832453
611	-3.79913e-06	9.54688	0.0713198
612	-1.61388e-05	9.5625	0.0804681
613	-3.57465e-05	9.57812	0.0823043
614	-1.14342e-05	9.59375	0.0745131
615	-1.77918e-05	9.60938	0.0740071
616	5.22881e-06	9.625	0.089451
617	-1.48844e-05	9.64062	0.100946
618	-1.57512e-05	9.65625	0.101982
619	-1.38227e-05	9.67188	0.0973416
620	-2.3113e-05	9.6875	0.119816
621	-3.66175e-05	9.70312	0.155455
622	-1.55163e-05	9.71875	0.151003
623	-2.05015e-05	9.73438	0.0946688
624	-3.35579e-05	9.75	0.0918287
625	-9.56767e-06	9.76562	0.134136
626	-3.10551e-05	9.78125	0.185678
627	-3.07128e-05	9.79688	0.184254
628	-2.95839e-05	9.8125	0.128267
629	-3.26673e-05	9.82812	0.117041
630	-2.48288e-05	9.84375	0.162684
631	-1.34859e-05	9.85938	0.244745
632	-1.42483e-05	9.875	0.249556
633	-2.82933e-05	9.89062	0.135103
634	-3.14945e-05	9.90625	0.120969
635	-3.02363e-05	9.92188	0.18787
636	-3.06847e-05	9.9375	0.306505
637	-1.65595e-05	9.95312	0.38101
638	-1.17298e-05	9.96875	0.267895
639	-2.42926e-05	9.98438	0.0656033
640	-1.90738e-05	10	0.0115916
641	-1.82619e-05	10.0156	0.253375
642	-3.78854e-05	10.0312	0.221233
643	3.82704e-06	10.0469	0.211627
644	-2.18003e-05	10.0625	0.215466
645	1.37201e-06	10.0781	0.222159
646	-2.48181e-05	10.0938	0.245944
647	-1.80809e-05	10.1094	0.234037
648	-2.83666e-06	10.125	0.205804
649	-1.86188e-05	10.1406	0.181223
650	-1.96052e-05	10.1562	0.159466
651	-3.63509e-05	10.1719	0.154808
652	-2.56854e-05	10.1875	0.161772
653	-3.61907e-05	10.2031	0.161518
654	-1.59597e-05	10.2188	0.191561
655	-3.37885e-06	10.2344	0.229797
656	-1.94449e-05	10.25	0.259478
657	6.80704e-06	10.2656	0.259938
658	-1.72136e-05	10.2812	0.28652
659	-1.29658e-05	10.2969	0.4119
660	-3.10741e-05	10.3125	0.517468
661	-3.06199e-05	10.3281	0.647877
662	-2.99149e-05	10.3438	0.593276
663	-3.1855e-05	10.3594	0.417893
664	-9.89925e-06	10.375	0.357583
665	-3.17513e-05	10.3906	0.327747
666	-3.37271e-06	10.4062	0.270341
667	-6.8119e-07	10.4219	0.201084
668	2.68973e-06	10.4375	0.156157
669	-5.60669e-06	10.4531	0.176863
670	1.7386e-05	10.4688	0.186441
671	-1.57776e-05	10.4844	0.176893
672	-6.65801e-05	10.5	0.184151
673	-7.98094e-05	10.5156	0.181144
674	-3.63594e-05	10.5312	0.159749
675	2.2538e-05	10.5469	0.171742
676	2.24123e-06	10.5625	0.22212
677	-1.31256e-05	10.5781	0.204322
678	-2.80385e-05	10.5938	0.147722
679	-3.78622e-05	10.6094	0.161219
680	-1.23469e-05	10.625	0.210667
681	-2.53246e-06	10.6406	0.205355
682	-5.72897e-06	10.6562	0.16919
683	-1.79372e-05	10.6719	0.19248
684	7.29531e-06	10.6875	0.288256
685	-7.48424e-06	10.7031	0.417494
686	-1.6489e-05	10.7188	0.387467
687	1.90223e-06	10.7344	0.156167
688	-9.14229e-07	10.75	0.147569
689	7.32153e-07	10.7656	0.231137
690	-7.06719e-07	10.7812	0.328351
691	8.3107e-07	10.7969	0.289278
692	-1.08577e-06	10.8125	0.177243
693	1.54149e-06	10.8281	0.179793
694	-2.28915e-06	10.8438	0.280706
695	3.84606e-06	10.8594	0.444332
696	-9.02019e-06	10.875	0.434832
697	-1.397e-05	10.8906	0.186458
698	-2.49925e-05	10.9062	0.154508
699	-1.66997e-05	10.9219	0.258274
700	6.1677e-06	10.9375	0.452293
701	-6.19726e-06	10.9531	0.599612
702	-1.83226e-05	10.9688	0.430808
703	5.29787e-06	10.9844	0.0942168
704	-1.52432e-05	11	0.016251
705	-3.25699e-05	11.0156	0.333679
706	-3.03145e-05	11.0312	0.287976
707	-2.95885e-05	11.0469	0.283307
708	-3.32004e-05	11.0625	0.287313
709	-1.95034e-05	11.0781	0.312066
710	-1.46008e-05	11.0938	0.339987
711	-6.42781e-06	11.1094	0.334046
712	6.44177e-06	11.125	0.312739
713	-1.84916e-05	11.1406	0.288567
714	-5.48614e-06	11.1562	0.235138
715	2.84829e-07	11.1719	0.207879
716	2.52394e-06	11.1875	0.210854
717	-1.99478e-05	11.2031	0.210344
718	-4.66e-07	11.2188	0.238536
719	-6.90962e-06	11.2344	0.286697
720	-5.4271e-06	11.25	0.32743
721	1.81294e-05	11.2656	0.341562
722	-2.50637e-05	11.2812	0.364036
723	1.23884e-06	11.2969	0.516964
724	-2.13783e-05	11.3125	0.658531
725	-2.31547e-05	11.3281	0.802833
726	4.17589e-06	11.3438	0.764188
727	-1.94074e-06	11.3594	0.603815
728	7.5103e-07	11.375	0.496247
729	6.95886e-07	11.3906	0.495815
730	-6.21912e-06	11.4062	0.495155
731	-2.05286e-05	11.4219	0.331875
732	-9.63523e-06	11.4375	0.242372
733	-2.47742e-05	11.4531	0.278841
734	-1.88164e-05	11.4688	0.265288
735	-1.8811e-05	11.4844	0.262709
736	-3.45933e-05	11.5	0.311195
737	-8.97115e-06	11.5156	0.281288
738	-3.13536e-05	11.5312	0.241431
739	-3.08135e-05	11.5469	0.308721
740	-2.7978e-05	11.5625	0.437454
741	-1.09635e-05	11.5781	0.366071
742	-3.3921e-05	11.5938	0.210155
743	-2.80867e-05	11.6094	0.260566
744	-3.36862e-05	11.625	0.372183
745	-1.61704e-05	11.6406	0.336552
746	5.67836e-06	11.6562	0.226638
747	-1.77755e-05	11.6719	0.288752
748	-1.18977e-05	11.6875	0.4807
749	-3.47265e-05	11.7031	0.729331
750	-1.78483e-05	11.7188	0.626283
751	-1.56109e-05	11.7344	0.19336
752	-4.33658e-06	11.75	0.194788
753	3.67588e-06	11.7656	0.322747
754	-4.78281e-06	11.7812	0.454907
755	-1.4554e-05	11.7969	0.358545
756	-2.0332e-05	11.8125	0.208506
757	-2.39363e-05	11.8281	0.237099
758	-1.02157e-05	11.8438	0.399586
759	-1.99174e-05	11.8594	0.648448
760	-2.46223e-05	11.875	0.599657
761	-1.19433e-05	11.8906	0.216002
762	-1.7806e-05	11.9062	0.177401
763	-1.17451e-05	11.9219	0.317177
764	3.10491e-06	11.9375	0.583259
765	-1.66992e-05	11.9531	0.795341
766	-1.44953e-05	11.9688	0.562079
767	-3.22853e-05	11.9844	0.111439
768	-3.01711e-05	12	0.0193124
769	-2.73582e-05	12.0156	0.404017
770	5.20099e-06	12.0312	0.340734
771	-1.05727e-05	12.0469	0.34004
772	-2.84019e-05	12.0625	0.344893
773	-1.15981e-05	12.0781	0.397885
774	-3.25347e-05	12.0938	0.415099
775	-3.09186e-05	12.1094	0.417434
776	-7.72182e-06	12.125	0.409058
777	2.76954e-06	12.1406	0.390936
778	-1.66347e-06	12.1562	0.298599
779	9.97589e-07	12.1719	0.252978
780	-2.94043e-05	12.1875	0.249656
781	-1.54014e-05	12.2031	0.24205
782	-1.46492e-05	12.2188	0.264541
783	-1.61969e-05	12.2344	0.329324
784	-1.38761e-05	12.25	0.377868
785	-3.70073e-05	12.2656	0.401134
786	-1.07803e-05	12.2812	0.424616
787	-5.79132e-06	12.2969	0.586181
788	-2.01075e-05	12.3125	0.740533
789	-1.10789e-05	12.3281	0.872995
790	-2.0593e-05	12.3438	0.853691
791	5.07844e-07	12.3594	0.728013
792	-2.46997e-05	12.375	0.614766
793	-2.02185e-05	12.3906	0.695085
794	9.28018e-06	12.4062	0.73423
795	-2.32381e-05	12.4219	0.441677
796	-2.18312e-05	12.4375	0.350831
797	-1.28702e-05	12.4531	0.411024
798	-1.61089e-05	12.4688	0.339457
799	-3.23915e-05	12.4844	0.351887
800	-1.95566e-05	12.5	0.448627
801	-1.07922e-05	12.5156	0.371858
802	-2.22203e-05	12.5312	0.322156
803	-2.13932e-05	12.5469	0.463729
804	-1.57581e-05	12.5625	0.68887
805	-4.88855e-06	12.5781	0.527873
806	8.09356e-07	12.5938	0.258502
807	1.98994e-06	12.6094	0.355447
808	-7.87765e-06	12.625	0.53397
809	-1.45814e-05	12.6406	0.447853
810	-3.34801e-06	12.6562	0.274269
811	-3.24051e-05	12.6719	0.380665
812	-8.8759e-06	12.6875	0.67752
813	-3.42777e-05	12.7031	1.03662
814	-2.81445e-05	12.7188	0.807175
815	-3.25134e-05	12.7344	0.213655
816	-2.83986e-05	12.75	0.234667
817	-3.39281e-05	12.7656	0.40511
818	-1.42039e-05	12.7812	0.555631
819	4.44011e-06	12.7969	0.395117
820	-1.79641e-05	12.8125	0.227582
821	-3.73536e-05	12.8281	0.287155
822	-3.91477e-06	12.8438	0.509134
823	-1.30287e-05	12.8594	0.83308
824	-1.02665e-05	12.875	0.721921
825	3.3028e-06	12.8906	0.228601
826	-1.0725e-06	12.9062	0.193268
827	-4.94514e-07	12.9219	0.365664
828	2.31478e-06	12.9375	0.694392
829	-6.03741e-06	12.9531	0.956355
830	-1.50504e-05	12.9688	0.656624
831	-4.92643e-06	12.9844	0.119601
832	-1.59576e-05	13	0.0210158
833	-3.22186e-06	13.0156	0.458706
834	-2.00566e-05	13.0312	0.388202
835	-1.32339e-05	13.0469	0.39052
836	-2.61634e-06	13.0625	0.390834
837	2.71663e-06	13.0781	0.46702
838	-3.12938e-06	13.0938	0.481844
839	4.65524e-06	13.1094	0.490449
840	-2.81857e-05	13.125	0.490436
841	-1.56007e-05	13.1406	0.471594
842	-2.30579e-05	13.1562	0.341989
843	-2.0325e-05	13.1719	0.282944
844	-1.08788e-05	13.1875	0.276212
845	-2.1535e-05	13.2031	0.262119
846	-3.19029e-05	13.2188	0.277138
847	-3.04766e-05	13.2344	0.352962
848	-2.97588e-05	13.25	0.41154
849	-1.32689e-05	13.2656	0.439771
850	-1.56797e-05	13.2812	0.464342
851	-1.62461e-05	13.2969	0.629627
852	-5.09775e-07	13.3125	0.784654
853	-3.01678e-05	13.3281	0.88733
854	-1.12686e-05	13.3438	0.874623
855	5.71127e-06	13.3594	0.795971
856	-9.06137e-06	13.375	0.720119
857	-1.55544e-05	13.3906	0.887188
858	3.4576e-06	13.4062	0.928836
859	-1.95013e-06	13.4219	0.535691
860	1.57483e-06	13.4375	0.488613
861	-1.51926e-06	13.4531	0.569308
862	1.77941e-06	13.4688	0.410158
863	-2.40483e-06	13.4844	0.439209
864	3.92605e-06	13.5	0.58586
865	-9.58494e-06	13.5156	0.449301
866	-1.44179e-05	13.5312	0.396197
867	-2.41956e-05	13.5469	0.620918
868	-3.08007e-05	13.5625	0.942434
869	-8.85601e-06	13.5781	0.666869
870	-3.65822e-05	13.5938	0.295003
871	-1.69309e-05	13.6094	0.440652
872	4.30831e-06	13.625	0.67433
873	-1.4629e-05	13.6406	0.527409
874	-3.62193e-05	13.6562	0.311574
875	-1.17934e-05	13.6719	0.4668
876	3.38581e-06	13.6875	0.86439
877	-1.697e-05	13.7031	1.31067
878	-1.44582e-05	13.7188	0.925971
879	-1.57036e-05	13.7344	0.22348
880	-1.50099e-05	13.75	0.267463
881	-1.52959e-05	13.7656	0.475033
882	-1.58356e-05	13.7812	0.629364
883	-3.62616e-05	13.7969	0.407347
884	-1.07442e-05	13.8125	0.238528
885	-2.71246e-05	13.8281	0.328016
886	-3.13902e-05	13.8438	0.603192
887	-3.0624e-05	13.8594	0.986267
888	-2.96442e-05	13.875	0.800944
889	-3.25619e-05	13.8906	0.229809
890	-1.95715e-06	13.9062	0.204292
891	-1.56127e-05	13.9219	0.404135
892	-3.56906e-05	13.9375	0.784131
893	-2.48376e-05	13.9531	1.08166
894	-1.20479e-05	13.9688	0.718755
895	-3.56302e-05	13.9844	0.121583
896	-1.58809e-05	14	0.0217313
897	-1.58313e-05	14.0156	0.497696
898	-1.38163e-05	14.0312	0.424802
899	-1.78274e-05	14.0469	0.432039
900	-1.05367e-05	14.0625	0.429358
901	-2.93176e-05	14.0781	0.519962
902	-2.52493e-05	14.0938	0.539172
903	-1.45538e-05	14.1094	0.562174
904	-2.70483e-05	14.125	0.554357
905	-1.19023e-05	14.1406	0.523404
906	-1.15376e-05	14.1562	0.367652
907	7.77177e-06	14.1719	0.302652
908	-1.39002e-05	14.1875	0.292248
909	-1.20197e-05	14.2031	0.273099
910	4.50212e-06	14.2188	0.279778
911	-2.10394e-05	14.2344	0.362191
912	-3.76838e-07	14.25	0.431401
913	-3.9124e-07	14.2656	0.461359
914	8.23719e-07	14.2812	0.4891
915	-1.31067e-06	14.2969	0.657089
916	2.08775e-06	14.3125	0.804689
917	-3.34833e-06	14.3281	0.86744
918	5.93585e-06	14.3438	0.855578
919	-1.78081e-05	14.3594	0.829444
920	-4.17313e-06	14.375	0.807326
921	-1.59915e-05	14.3906	1.04842
922	-2.4761e-05	14.4062	1.06183
923	-1.45109e-05	14.4219	0.618765
924	-5.12662e-06	14.4375	0.645265
925	-1.58624e-05	14.4531	0.736494
926	-3.72177e-06	14.4688	0.474261
927	-1.76182e-05	14.4844	0.52302
928	-1.09574e-06	14.5	0.71611
929	-2.43805e-05	14.5156	0.51423
930	-3.12786e-05	14.5312	0.461689
931	-3.28174e-05	14.5469	0.769126
932	-1.12055e-05	14.5625	1.17595
933	1.63087e-06	14.5781	0.776542
934	1.56442e-06	14.5938	0.322564
935	-1.20669e-05	14.6094	0.513871
936	-3.36862e-05	14.625	0.787775
937	-2.97389e-05	14.6406	0.578328
938	-5.37713e-06	14.6562	0.341071
939	8.04616e-07	14.6719	0.545464
940	-2.22139e-05	14.6875	1.03352
941	6.32907e-06	14.7031	1.54258
942	-1.42067e-05	14.7188	0.995793
943	-2.81657e-05	14.7344	0.227024
944	-9.2284e-06	14.75	0.293357
945	-4.05001e-05	14.7656	0.530674
946	-7.71801e-06	14.7812	0.678607
947	-3.15185e-05	14.7969	0.403958
948	-7.71477e-06	14.8125	0.243972
949	-1.13678e-05	14.8281	0.359875
950	-9.72178e-06	14.8438	0.679217
951	-9.78866e-06	14.8594	1.1052
952	-1.23999e-05	14.875	0.844733
953	4.59292e-06	14.8906	0.224387
954	-2.26196e-05	14.9062	0.211789
955	2.67355e-06	14.9219	0.433472
956	-1.46126e-06	14.9375	0.85323
957	7.84761e-07	14.9531	1.17409
958	-2.68806e-07	14.9688	0.755418
959	-1.01904e-07	14.9844	0.119731
960	4.61741e-07	15	0.0217865
961	-8.3582e-07	15.0156	0.531691
962	1.29912e-06	15.0312	0.450374
963	-2.84403e-05	15.0469	0.464169
964	-2.81977e-05	15.0625	0.46604
965	-1.12169e-05	15.0781	0.563768
966	-3.20727e-05	15.0938	0.59628
967	3.54745e-06	15.1094	0.639207
968	-7.47703e-06	15.125	0.610486
969	-1.77915e-05	15.1406	0.558389
970	-1.39274e-05	15.1562	0.384177
971	-5.27489e-06	15.1719	0.317603
972	-1.49847e-05	15.1875	0.299495
973	-1.95131e-05	15.2031	0.277397
974	-3.30587e-05	15.2188	0.276971
975	-1.35017e-05	15.2344	0.362892
976	-1.42579e-05	15.25	0.439363
977	-2.20124e-05	15.2656	0.472109
978	-3.35742e-05	15.2812	0.505571
979	-2.90219e-05	15.2969	0.676097
980	-3.10815e-05	15.3125	0.80873
981	-3.12376e-05	15.3281	0.828582
982	-1.27705e-05	15.3438	0.821154
983	-2.62805e-05	15.3594	0.844189
984	-3.47113e-05	15.375	0.88431
985	-1.49714e-05	15.3906	1.17435
986	3.45089e-06	15.4062	1.13927
987	-2.43212e-06	15.4219	0.697783
988	2.75119e-06	15.4375	0.811683
989	-5.11965e-06	15.4531	0.891496
990	-1.7718e-05	15.4688	0.527267
991	2.44584e-06	15.4844	0.602931
992	-8.95106e-07	15.5	0.830321
993	2.03967e-07	15.5156	0.563065
994	3.96892e-07	15.5312	0.521397
995	-1.064e-06	15.5469	0.908607
996	2.55973e-06	15.5625	1.37953
997	-1.08237e-05	15.5781	0.846652
998	-1.50004e-05	15.5938	0.345776
999	9.42824e-06	15.6094	0.578372
1000	-5.05122e-05	15.625	0.875918
1001	-1.37143e-05	15.6406	0.602807
1002	-2.58895e-05	15.6562	0.366057
1003	-1.56726e-05	15.6719	0.618791
1004	-2.41858e-05	15.6875	1.18752
1005	-1.8112e-05	15.7031	1.73351
1006	-1.33352e-05	15.7188	1.02117
1007	-1.65082e-05	15.7344	0.227596
1008	-1.45215e-05	15.75	0.314925
1009	-3.52097e-05	15.7656	0.575853
1010	-1.46034e-05	15.7812	0.708822
1011	5.55365e-06	15.7969	0.390406
1012	-7.29159e-06	15.8125	0.246019
1013	-1.32078e-05	15.8281	0.384652
1014	-2.33762e-05	15.8438	0.739242
1015	-1.99412e-05	15.8594	1.19324
1016	3.02952e-06	15.875	0.859948
1017	8.16097e-07	15.8906	0.215433
1018	-8.13671e-06	15.9062	0.217035
1019	-1.59821e-05	15.9219	0.455745
1020	-2.36845e-05	15.9375	0.90549
1021	-1.90224e-05	15.9531	1.23953
1022	-1.14447e-05	15.9688	0.772649
1023	-2.21644e-05	15.9844	0.115481
1024	-3.29381e-05	16	0.0214001
1025	-2.89484e-05	16.0156	0.560331
1026	-3.23939e-05	16.0312	0.467131
1027	-2.38219e-05	16.0469	0.488891
1028	3.87046e-06	16.0625	0.503333
1029	-3.46759e-05	16.0781	0.602897
1030	-4.78122e-06	16.0938	0.651026
1031	-1.2366e-05	16.1094	0.716566
1032	-1.11238e-05	16.125	0.654202
1033	4.69239e-06	16.1406	0.579763
1034	-2.7546e-05	16.1562	0.395455
1035	-3.2175e-05	16.1719	0.328445
1036	-2.28403e-05	16.1875	0.300672
1037	4.45181e-06	16.2031	0.278521
1038	-3.95099e-06	16.2188	0.273558
1039	5.49091e-06	16.2344	0.3588
1040	-1.71712e-05	16.25	0.442061
1041	-6.62255e-06	16.2656	0.476085
1042	-3.28683e-07	16.2812	0.515671
1043	-1.77023e-05	16.2969	0.687977
1044	-1.63783e-05	16.3125	0.802422
1045	-4.98514e-06	16.3281	0.782748
1046	1.41165e-06	16.3438	0.782806
1047	7.47484e-07	16.3594	0.850717
1048	-5.71752e-06	16.375	0.958012
1049	-1.84354e-05	16.3906	1.28492
1050	6.53423e-06	16.4062	1.18958
1051	-6.70276e-06	16.4219	0.766571
1052	-1.4181e-05	16.4375	0.967712
1053	-1.91775e-05	16.4531	1.02532
1054	-8.57887e-07	16.4688	0.567262
1055	-2.27176e-05	16.4844	0.672742
1056	-2.21119e-05	16.5	0.923857
1057	9.35046e-06	16.5156	0.59632
1058	-2.08889e-05	16.5312	0.572761
1059	-3.26138e-06	16.5469	1.03225
1060	-1.10133e-06	16.5625	1.54994
1061	4.56646e-06	16.5781	0.887724
1062	-4.30555e-05	16.5938	0.364741
1063	-5.85366e-05	16.6094	0.631912
1064	6.9052e-06	16.625	0.941357
1065	1.52825e-05	16.6406	0.609865
1066	-2.761e-05	16.6562	0.387321
1067	-3.21046e-05	16.6719	0.683785
1068	1.31663e-07	16.6875	1.32277
1069	-5.07773e-06	16.7031	1.88771
1070	-1.58617e-05	16.7188	1.0184
1071	-2.08516e-05	16.7344	0.226594
1072	-2.36097e-05	16.75	0.332649
1073	3.35625e-05	16.7656	0.612269
1074	1.27578e-05	16.7812	0.727486
1075	-2.85195e-05	16.7969	0.372197
1076	-3.22376e-05	16.8125	0.245402
1077	-2.20818e-05	16.8281	0.402498
1078	6.22428e-06	16.8438	0.784017
1079	-1.44895e-05	16.8594	1.255
1080	-3.23247e-05	16.875	0.856884
1081	-3.03811e-05	16.8906	0.204772
1082	-5.41859e-06	16.9062	0.219867
1083	2.02584e-06	16.9219	0.470864
1084	-2.98028e-05	16.9375	0.941682
1085	-2.83619e-05	16.9531	1.28152
1086	-1.96242e-06	16.9688	0.775155
1087	2.54615e-06	16.9844	0.109985
1088	-1.27224e-05	17	0.0207394
1089	-3.65088e-05	17.0156	0.579315
1090	-1.30412e-05	17.0312	0.475438
1091	3.39377e-06	17.0469	0.506173
1092	-4.05827e-06	17.0625	0.539706
1093	-1.87174e-05	17.0781	0.637407
1094	2.9858e-06	17.0938	0.703917
1095	-2.31202e-06	17.1094	0.782149
1096	3.3169e-06	17.125	0.68814
1097	-1.497e-05	17.1406	0.590308
1098	-1.02917e-05	17.1562	0.4048
1099	7.93754e-06	17.1719	0.335286
1100	-1.55175e-05	17.1875	0.297771
1101	-7.99618e-06	17.2031	0.27695
1102	-9.66758e-06	17.2188	0.271558
1103	-3.28143e-05	17.2344	0.354038
1104	-3.2309e-05	17.25	0.43952
1105	-2.15445e-05	17.2656	0.480032
1106	-1.74288e-05	17.2812	0.524049
1107	-2.45595e-05	17.2969	0.69562
1108	-1.38302e-05	17.3125	0.787442
1109	-3.71237e-05	17.3281	0.73591
1110	-9.85301e-06	17.3438	0.750562
1111	-2.7406e-05	17.3594	0.858198
1112	-3.50626e-05	17.375	1.03602
1113	-1.2895e-05	17.3906	1.3947
1114	-2.56971e-05	17.4062	1.22187
1115	-1.61124e-05	17.4219	0.823305
1116	5.65352e-06	17.4375	1.10439
1117	-5.71418e-06	17.4531	1.12506
1118	-1.87955e-05	17.4688	0.593794
1119	5.8781e-06	17.4844	0.729564
1120	-1.63277e-05	17.5	0.986674
1121	-8.30699e-06	17.5156	0.613249
1122	2.57515e-06	17.5312	0.620702
1123	-2.30584e-05	17.5469	1.14101
1124	6.38855e-06	17.5625	1.68102
1125	-1.42039e-05	17.5781	0.899653
1126	-1.09671e-05	17.5938	0.381944
1127	3.20761e-06	17.6094	0.675767
1128	-1.56188e-06	17.625	0.981147
1129	8.11603e-07	17.6406	0.602275
1130	-2.70426e-07	17.6562	0.408524
1131	-2.66303e-07	17.6719	0.745498
1132	1.53778e-06	17.6875	1.44418
1133	-1.839e-05	17.7031	2.00967
1134	-3.66095e-05	17.7188	0.993572
1135	-4.94213e-06	17.7344	0.225577
1136	-8.82273e-07	17.75	0.348809
1137	3.53255e-06	17.7656	0.643282
1138	-1.76232e-05	17.7812	0.737504
1139	-4.74466e-06	17.7969	0.351965
1140	-1.47202e-05	17.8125	0.243709
1141	-3.77968e-05	17.8281	0.415873
1142	-2.15895e-05	17.8438	0.817359
1143	-1.61227e-05	17.8594	1.29525
1144	-2.76171e-05	17.875	0.840597
1145	7.09054e-07	17.8906	0.193964
1146	-1.9639e-05	17.9062	0.221328
1147	-2.44189e-07	17.9219	0.480828
1148	2.15971e-06	17.9375	0.96519
1149	-5.79203e-06	17.9531	1.30448
1150	-1.53757e-05	17.9688	0.767034
1151	-4.45067e-06	17.9844	0.103818
1152	-1.67135e-05	18	0.019908
1153	-2.10034e-05	18.0156	0.591979
1154	-3.3793e-05	18.0312	0.481791
1155	-2.9571e-05	18.0469	0.519933
1156	-2.86583e-05	18.0625	0.569393
1157	-1.06146e-05	18.0781	0.66381
1158	-3.40025e-05	18.0938	0.754774
1159	-2.83464e-05	18.1094	0.836066
1160	-3.24441e-05	18.125	0.710951
1161	-2.80621e-05	18.1406	0.592533
1162	-1.38295e-05	18.1562	0.409266
1163	-1.44123e-05	18.1719	0.338644
1164	5.76522e-06	18.1875	0.29869
1165	-2.13653e-05	18.2031	0.275066
1166	-3.31839e-05	18.2188	0.272483
1167	-2.8157e-05	18.2344	0.350145
1168	-3.39114e-05	18.25	0.441702
1169	-2.41572e-06	18.2656	0.482654
1170	-1.43668e-05	18.2812	0.536811
1171	-3.60872e-05	18.2969	0.706872
1172	-1.27547e-05	18.3125	0.769147
1173	-1.6885e-05	18.3281	0.701733
1174	-1.38671e-05	18.3438	0.738145
1175	-1.67966e-05	18.3594	0.875782
1176	-1.26959e-05	18.375	1.12661
1177	-2.90319e-05	18.3906	1.51682
1178	-6.96478e-06	18.4062	1.2401
1179	4.36713e-06	18.4219	0.865255
1180	-3.39411e-05	18.4375	1.21489
1181	-6.51921e-06	18.4531	1.17873
1182	-1.04439e-05	18.4688	0.60675
1183	-1.51568e-05	18.4844	0.774631
1184	-2.75715e-05	18.5	1.01837
1185	-2.81236e-05	18.5156	0.61629
1186	4.33474e-06	18.5312	0.666166
1187	-3.0204e-05	18.5469	1.23813
1188	-2.70906e-05	18.5625	1.76534
1189	-1.17783e-05	18.5781	0.875839
1190	-3.31854e-05	18.5938	0.399153
1191	-2.88889e-05	18.6094	0.715501
1192	-3.25388e-05	18.625	1.00001
1193	-1.81523e-05	18.6406	0.584096
1194	-1.17588e-05	18.6562	0.432192
1195	-2.1616e-05	18.6719	0.809751
1196	-2.29577e-05	18.6875	1.56211
1197	1.12467e-06	18.7031	2.10352
1198	-2.98829e-05	18.7188	0.943626
1199	-3.29535e-05	18.7344	0.22533
1200	-1.6349e-05	18.75	0.364513
1201	-6.90712e-07	18.7656	0.671054
1202	-3.61497e-05	18.7812	0.739491
1203	-2.08991e-05	18.7969	0.330036
1204	1.38683e-06	18.8125	0.2417
1205	-7.4319e-07	18.8281	0.426657
1206	7.8263e-07	18.8438	0.843594
1207	-1.12091e-06	18.8594	1.31987
1208	2.30689e-06	18.875	0.812974
1209	-1.34301e-05	18.8906	0.18333
1210	-1.66094e-05	18.9062	0.222089
1211	-1.32803e-05	18.9219	0.487572
1212	-2.35549e-05	18.9375	0.980335
1213	-3.6095e-05	18.9531	1.3134
1214	-1.65041e-05	18.9688	0.750041
1215	-2.51979e-06	18.9844	0.0973419
1216	-2.08405e-05	19	0.018986
1217	-1.04469e-05	19.0156	0.603782
1218	-2.13852e-05	19.0312	0.485026
1219	-1.39827e-06	19.0469	0.524252
1220	-1.78453e-05	19.0625	0.590475
1221	-3.1869e-06	19.0781	0.680034
1222	-2.96716e-06	19.0938	0.802077
1223	-1.93267e-05	19.1094	0.861797
1224	4.47891e-06	19.125	0.721899
1225	-2.53864e-06	19.1406	0.588465
1226	1.69949e-06	19.1562	0.412797
1227	-1.25278e-06	19.1719	0.344933
1228	1.24591e-06	19.1875	0.302657
1229	-2.8989e-06	19.2031	0.274783
1230	-2.12106e-05	19.2188	0.275076
1231	8.46686e-06	19.2344	0.353001
1232	-1.97135e-05	19.25	0.450105
1233	-2.83097e-06	19.2656	0.489091
1234	-1.70972e-05	19.2812	0.565471
1235	-2.57271e-05	19.2969	0.725135
1236	2.24792e-06	19.3125	0.765207
1237	2.12688e-06	19.3281	0.727664
1238	-2.39059e-05	19.3438	0.785478
1239	-1.95596e-05	19.3594	0.901157
1240	-1.6065e-05	19.375	1.21432
1241	-6.36315e-07	19.3906	1.63812
1242	-2.75812e-05	19.4062	1.242
1243	-1.49732e-05	19.4219	0.885426
1244	-2.43332e-05	19.4375	1.26847
1245	-3.14236e-05	19.4531	1.17832
1246	3.06052e-07	19.4688	0.606124
1247	-1.64551e-05	19.4844	0.79997
1248	-1.60713e-05	19.5	1.01581
1249	-1.22009e-05	19.5156	0.609509
1250	-3.1653e-05	19.5312	0.709496
1251	-4.48303e-07	19.5469	1.31696
1252	-1.92588e-05	19.5625	1.79802
1253	-2.52578e-05	19.5781	0.828691
1254	-8.48143e-06	19.5938	0.417523
1255	-2.2622e-05	19.6094	0.747279
1256	-2.10021e-06	19.625	0.997527
1257	-1.64735e-05	19.6406	0.563274
1258	-2.62499e-05	19.6562	0.461291
1259	6.36452e-07	19.6719	0.878478
1260	-1.93237e-05	19.6875	1.68135
1261	-1.45919e-05	19.7031	2.17471
1262	-6.4122e-06	19.7188	0.878851
1263	4.20882e-06	19.7344	0.226338
1264	-4.02374e-06	19.75	0.37984
1265	5.53325e-06	19.7656	0.695221
1266	-1.96477e-05	19.7812	0.734638
1267	-2.50387e-05	19.7969	0.307997
1268	2.94192e-06	19.8125	0.240186
1269	-5.35076e-07	19.8281	0.436098
1270	-2.46221e-06	19.8438	0.86491
1271	-2.9419e-05	19.8594	1.33173
1272	-1.51002e-05	19.875	0.777422
1273	-1.20765e-05	19.8906	0.173676
1274	-5.53882e-06	19.9062	0.223049
1275	-1.88811e-05	19.9219	0.492797
1276	-1.40051e-05	19.9375	0.989922
1277	-9.38807e-07	19.9531	1.31226
1278	1.10332e-06	19.9688	0.727269
1279	-1.0989e-06	19.9844	0.0909178
1280	1.2478e-06	20	0.0180445
1281	-1.5829e-06	20.0156	0.60101
1282	2.3049e-06	20.0312	0.482348
1283	-3.03126e-05	20.0469	0.518597
1284	-1.28384e-05	20.0625	0.594009
1285	-2.66573e-05	20.0781	0.6857
1286	-1.49136e-05	20.0938	0.819071
1287	-2.46408e-05	20.1094	0.850773
1288	-3.63621e-05	20.125	0.708322
1289	-1.28623e-05	20.1406	0.579986
1290	-2.38195e-05	20.1562	0.414405
1291	-3.26169e-05	20.1719	0.34588
1292	-3.02195e-05	20.1875	0.306249
1293	-1.55463e-05	20.2031	0.279029
1294	-1.47929e-05	20.2188	0.278404
1295	-9.39215e-07	20.2344	0.350785
1296	-3.38874e-05	20.25	0.461095
1297	-2.93005e-06	20.2656	0.508951
1298	-1.28862e-05	20.2812	0.588146
1299	-1.62184e-05	20.2969	0.752215
1300	-2.68002e-05	20.3125	0.811324
1301	-1.19504e-05	20.3281	0.852209
1302	-3.19252e-05	20.3438	0.897448
1303	4.10589e-06	20.3594	0.919007
1304	-2.64866e-05	20.375	1.28116
1305	-2.9019e-05	20.3906	1.69243
1306	-3.51954e-05	20.4062	1.19651
1307	-9.14609e-06	20.4219	0.892283
1308	-8.64517e-06	20.4375	1.27778
1309	-1.45136e-05	20.4531	1.12387
1310	5.01197e-06	20.4688	0.589579
1311	-2.77427e-06	20.4844	0.794685
1312	1.71568e-06	20.5	0.968796
1313	-9.86105e-07	20.5156	0.596863
1314	4.18042e-07	20.5312	0.74973
1315	6.30009e-07	20.5469	1.36539
1316	-1.44738e-05	20.5625	1.746
1317	-1.66257e-05	20.5781	0.766786
1318	-1.26292e-05	20.5938	0.444509
1319	-2.73943e-05	20.6094	0.776011
1320	-3.21234e-05	20.625	0.968228
1321	-2.93617e-05	20.6406	0.543318
1322	-3.16922e-05	20.6562	0.501829
1323	-2.83481e-05	20.6719	0.965584
1324	-1.10923e-05	20.6875	1.80582
1325	-1.90793e-05	20.7031	2.19053
1326	-1.01151e-05	20.7188	0.792268
1327	-2.57786e-05	20.7344	0.232673
1328	-1.73373e-05	20.75	0.404478
1329	-1.1704e-06	20.7656	0.725128
1330	-3.36587e-05	20.7812	0.722418
1331	-8.18002e-06	20.7969	0.285924
1332	-2.18968e-05	20.8125	0.241172
1333	-1.06683e-06	20.8281	0.448594
1334	1.00862e-05	20.8438	0.888091
1335	-3.50907e-05	20.8594	1.32957
1336	-2.67092e-05	20.875	0.728865
1337	-3.48208e-05	20.8906	0.165325
1338	-7.02103e-09	20.9062	0.226133
1339	-1.72924e-05	20.9219	0.50112
1340	-5.391e-06	20.9375	1.00127
1341	1.81627e-06	20.9531	1.30628
1342	-3.00823e-07	20.9688	0.698489
1343	-2.63637e-06	20.9844	0.0845246
1344	-3.14047e-05	21	0.0171164
1345	-3.08002e-05	21.0156	0.594655
1346	-1.84028e-05	21.0312	0.478686
1347	-1.16462e-05	21.0469	0.509442
1348	-2.07631e-05	21.0625	0.590205
1349	-4.85846e-08	21.0781	0.682799
1350	-2.2717e-05	21.0938	0.802835
1351	-2.17151e-05	21.1094	0.810125
1352	6.535e-06	21.125	0.677261
1353	-1.50971e-05	21.1406	0.568944
1354	-1.65235e-05	21.1562	0.409848
1355	-1.11527e-05	21.1719	0.344198
1356	-4.87686e-06	21.1875	0.310174
1357	-3.53145e-05	21.2031	0.285392
1358	5.05324e-06	21.2188	0.282974
1359	-9.47461e-06	21.2344	0.354511
1360	-1.32886e-05	21.25	0.475089
1361	-5.18847e-06	21.2656	0.544034
1362	-1.78798e-05	21.2812	0.6358
1363	-2.01065e-05	21.2969	0.784272
1364	-3.80246e-05	21.3125	0.87726
1365	-1.59559e-05	21.3281	1.017
1366	-1.78088e-05	21.3438	1.00863
1367	-2.72014e-06	21.3594	0.904414
1368	8.1286e-07	21.375	1.28748
1369	4.80802e-07	21.3906	1.64235
1370	-5.18535e-06	21.4062	1.1141
1371	-3.39664e-05	21.4219	0.883906
1372	1.20132e-06	21.4375	1.24158
1373	-1.95942e-05	21.4531	1.02881
1374	-3.47119e-05	21.4688	0.552857
1375	-9.44607e-06	21.4844	0.754632
1376	-3.06631e-05	21.5	0.892392
1377	-2.62709e-05	21.5156	0.577175
1378	3.24438e-06	21.5312	0.773374
1379	-2.97373e-05	21.5469	1.3631
1380	-2.70062e-05	21.5625	1.62
1381	-1.28077e-05	21.5781	0.703087
1382	-1.59109e-05	21.5938	0.476264
1383	-1.57193e-05	21.6094	0.798877
1384	-1.36143e-05	21.625	0.915354
1385	-1.90444e-05	21.6406	0.524686
1386	-2.54881e-05	21.6562	0.547331
1387	1.66276e-06	21.6719	1.06001
1388	9.35591e-07	21.6875	1.90971
1389	-4.63015e-06	21.7031	2.11734
1390	-1.6815e-05	21.7188	0.698982
1391	-2.35357e-06	21.7344	0.247136
1392	-2.02081e-05	21.75	0.444849
1393	6.89901e-06	21.7656	0.767887
1394	-6.1251e-06	21.7812	0.706752
1395	7.94647e-06	21.7969	0.265296
1396	-2.53435e-05	21.8125	0.244875
1397	1.29358e-05	21.8281	0.464835
1398	-1.01613e-05	21.8438	0.914379
1399	-3.46271e-05	21.8594	1.31141
1400	-3.20772e-05	21.875	0.66902
1401	-1.36846e-05	21.8906	0.158606
1402	-5.95061e-06	21.9062	0.231681
1403	-1.52677e-05	21.9219	0.513669
1404	-3.32155e-06	21.9375	1.01738
1405	-2.21371e-05	21.9531	1.29852
1406	-9.22341e-06	21.9688	0.664434
1407	-2.49531e-05	21.9844	0.0784726
1408	-2.0361e-05	22	0.0162577
1409	8.05754e-06	22.0156	0.594413
1410	-1.98737e-05	22.0312	0.486325
1411	-4.01701e-06	22.0469	0.512134
1412	-1.29953e-06	22.0625	0.59134
1413	-2.04029e-05	22.0781	0.682665
1414	4.35686e-06	22.0938	0.781045
1415	-3.725e-06	22.1094	0.769321
1416	5.07013e-06	22.125	0.633148
1417	-1.73738e-05	22.1406	0.547374
1418	-6.62749e-06	22.1562	0.402788
1419	1.44849e-06	22.1719	0.344794
1420	-2.77528e-05	22.1875	0.309215
1421	-3.36355e-05	22.2031	0.293266
1422	-1.83792e-05	22.2188	0.301479
1423	-1.55625e-07	22.2344	0.383679
1424	-3.26831e-05	22.25	0.496715
1425	-2.92077e-05	22.2656	0.582795
1426	-3.13208e-05	22.2812	0.688806
1427	-3.01794e-05	22.2969	0.794993
1428	-2.99604e-05	22.3125	0.921702
1429	-1.13328e-06	22.3281	1.13336
1430	-1.54964e-05	22.3438	1.03964
1431	-1.59954e-05	22.3594	0.846353
1432	-1.31261e-05	22.375	1.2178
1433	-2.86341e-05	22.3906	1.50556
1434	-3.23427e-05	22.4062	1.0089
1435	-1.65426e-05	22.4219	0.847067
1436	-1.286e-05	22.4375	1.14813
1437	-2.06036e-05	22.4531	0.906273
1438	-3.22088e-05	22.4688	0.501774
1439	-1.44254e-05	22.4844	0.691405
1440	-1.29912e-05	22.5	0.801956
1441	-2.44496e-05	22.5156	0.551821
1442	-1.88157e-05	22.5312	0.77241
1443	-1.43387e-05	22.5469	1.30026
1444	-1.43276e-06	22.5625	1.44998
1445	1.23197e-06	22.5781	0.645368
1446	-9.84111e-07	22.5938	0.507614
1447	9.18025e-07	22.6094	0.808959
1448	-1.06849e-06	22.625	0.844973
1449	1.85489e-06	22.6406	0.503825
1450	-6.42518e-06	22.6562	0.586459
1451	-3.25405e-05	22.6719	1.13349
1452	-1.31387e-06	22.6875	1.93028
1453	-2.14753e-07	22.7031	1.94262
1454	8.95219e-07	22.7188	0.617492
1455	-1.85326e-05	22.7344	0.277711
1456	-2.9935e-06	22.75	0.510431
1457	3.55416e-06	22.7656	0.828204
1458	-1.62933e-05	22.7812	0.684759
1459	-8.26497e-06	22.7969	0.247869
1460	6.12517e-06	22.8125	0.252121
1461	-1.37801e-05	22.8281	0.485728
1462	-1.17503e-05	22.8438	0.942548
1463	4.91695e-06	22.8594	1.27219
1464	-2.49523e-05	22.875	0.601843
1465	-3.28785e-05	22.8906	0.154766
1466	-2.4254e-05	22.9062	0.24123
1467	3.22442e-06	22.9219	0.533289
1468	-7.61981e-06	22.9375	1.04178
1469	-5.00443e-05	22.9531	1.2921
1470	-2.8508e-06	22.9688	0.626644
1471	2.09974e-07	22.9844	0.0728657
1472	8.06796e-07	23	0.0155037
1473	-2.13339e-05	23.0156	0.59926
1474	3.58841e-06	23.0312	0.500491
1475	-1.06701e-05	23.0469	0.530984
1476	-1.46034e-05	23.0625	0.6169
1477	-2.49474e-05	23.0781	0.699694
1478	-3.29254e-05	23.0938	0.758999
1479	-2.97054e-05	23.1094	0.72637
1480	-9.65973e-06	23.125	0.587224
1481	5.96032e-06	23.1406	0.514941
1482	-3.12476e-05	23.1562	0.391723
1483	-2.38018e-05	23.1719	0.341585
1484	-2.43485e-05	23.1875	0.309901
1485	-4.35978e-05	23.2031	0.307439
1486	-2.90061e-05	23.2188	0.336992
1487	-8.17624e-06	23.2344	0.439468
1488	-8.87326e-06	23.25	0.520755
1489	-1.83057e-05	23.2656	0.599774
1490	-2.40691e-05	23.2812	0.705746
1491	-1.65253e-05	23.2969	0.765843
1492	-1.1063e-05	23.3125	0.913236
1493	1.86681e-06	23.3281	1.14835
1494	6.38128e-07	23.3438	0.988145
1495	-1.01917e-05	23.3594	0.762796
1496	-3.74263e-05	23.375	1.09882
1497	-1.34364e-05	23.3906	1.3232
1498	2.41688e-06	23.4062	0.886279
1499	-2.35786e-06	23.4219	0.774026
1500	-2.01814e-05	23.4375	1.01632
1501	4.80574e-06	23.4531	0.777598
1502	-1.31171e-05	23.4688	0.44816
1503	-1.26429e-05	23.4844	0.617048
1504	7.2623e-06	23.5	0.706196
1505	-1.15177e-05	23.5156	0.52072
1506	-1.2615e-05	23.5312	0.745082
1507	-3.89589e-06	23.5469	1.19046
1508	-3.54992e-05	23.5625	1.26126
1509	-2.69208e-05	23.5781	0.587722
1510	-3.41275e-05	23.5938	0.521546
1511	-2.57714e-05	23.6094	0.788991
1512	-4.08436e-05	23.625	0.760282
1513	-3.32742e-05	23.6406	0.47691
1514	-1.0631e-05	23.6562	0.606234
1515	-6.92257e-06	23.6719	1.15845
1516	-1.4018e-05	23.6875	1.84436
1517	-2.00733e-05	23.7031	1.71386
1518	-3.27845e-05	23.7188	0.5528
1519	-2.81448e-05	23.7344	0.322257
1520	3.98072e-06	23.75	0.597201
1521	-1.0233e-05	23.7656	0.897394
1522	-1.29768e-05	23.7812	0.650721
1523	-2.72752e-05	23.7969	0.23411
1524	-1.21098e-05	23.8125	0.26219
1525	-5.61389e-06	23.8281	0.509994
1526	-2.05352e-05	23.8438	0.969282
1527	-1.09608e-05	23.8594	1.21172
1528	-2.25168e-05	23.875	0.533455
1529	-3.43554e-05	23.8906	0.154077
1530	-1.36523e-06	23.9062	0.254466
1531	-1.45013e-05	23.9219	0.559423
1532	1.34713e-05	23.9375	1.07421
1533	9.79472e-08	23.9531	1.2867
1534	6.76831e-08	23.9688	0.585898
1535	-3.91498e-07	23.9844	0.0677535
1536	9.19757e-07	24	0.014838
1537	-2.24212e-06	24.0156	0.57746
1538	1.49972e-05	24.0312	0.489252
1539	1.0401e-05	24.0469	0.525992
1540	-2.2163e-05	24.0625	0.616068
1541	-8.05536e-07	24.0781	0.687757
1542	-4.46133e-06	24.0938	0.712481
1543	-1.84448e-05	24.1094	0.66549
1544	4.06738e-06	24.125	0.53026
1545	-2.66213e-06	24.1406	0.466415
1546	2.44963e-06	24.1562	0.366008
1547	-2.78584e-06	24.1719	0.321837
1548	3.85224e-06	24.1875	0.298305
1549	-7.1439e-06	24.2031	0.307548
1550	-1.4148e-05	24.2188	0.356183
1551	-5.82541e-06	24.2344	0.474952
1552	-1.48149e-05	24.25	0.527446
1553	-2.45704e-05	24.2656	0.599504
1554	-1.63054e-05	24.2812	0.69918
1555	-1.4795e-06	24.2969	0.710768
1556	-3.77269e-05	24.3125	0.852419
1557	-1.88085e-05	24.3281	1.07637
1558	3.99837e-06	24.3438	0.889112
1559	-1.2885e-05	24.3594	0.666632
1560	-3.36698e-05	24.375	0.956477
1561	-2.88632e-05	24.3906	1.12738
1562	-3.17505e-05	24.4062	0.757209
1563	-2.93658e-05	24.4219	0.679725
1564	-3.19427e-05	24.4375	0.871848
1565	-2.85008e-05	24.4531	0.655779
1566	-3.40984e-05	24.4688	0.395731
1567	-6.02424e-06	24.4844	0.538631
1568	-5.23546e-07	24.5	0.608678
1569	-1.57584e-05	24.5156	0.477382
1570	-1.89189e-05	24.5312	0.689346
1571	-2.48394e-05	24.5469	1.04942
1572	7.83898e-07	24.5625	1.06895
1573	-2.10515e-05	24.5781	0.520223
1574	3.96343e-06	24.5938	0.503291
1575	-2.15385e-06	24.6094	0.733223
1576	1.33741e-06	24.625	0.664105
1577	-8.07734e-07	24.6406	0.436301
1578	5.17954e-07	24.6562	0.58997
1579	-2.97763e-07	24.6719	1.11227
1580	1.59633e-07	24.6875	1.67672
1581	-1.5676e-08	24.7031	1.46894
1582	-5.02824e-08	24.7188	0.491332
1583	1.82363e-07	24.7344	0.351024
1584	-2.87599e-07	24.75	0.655243
1585	-1.90571e-05	24.7656	0.93148
1586	-8.167e-07	24.7812	0.602078
1587	-2.48934e-05	24.7969	0.219863
1588	-3.55424e-05	24.8125	0.266686
1589	-1.71322e-05	24.8281	0.522166
1590	-1.8979e-05	24.8438	0.973657
1591	-3.42469e-05	24.8594	1.13076
1592	-2.84265e-05	24.875	0.46961
1593	-3.19614e-05	24.8906	0.155853
1594	-2.93996e-05	24.9062	0.268757
1595	-3.1615e-05	24.9219	0.586009
1596	-2.9316e-05	24.9375	1.10625
1597	-3.21515e-05	24.9531	1.27947
1598	-2.8134e-05	24.9688	0.545367
1599	-3.47879e-05	24.9844	0.0632328
1600	-1.46125e-05	25	0.0142447
1601	-2.22556e-05	25.0156	0.521985
1602	-3.30298e-05	25.0312	0.445884
1603	-3.05158e-05	25.0469	0.483096
1604	-1.45494e-05	25.0625	0.568179
1605	6.80049e-06	25.0781	0.62906
1606	-7.62503e-06	25.0938	0.634514
1607	1.88548e-05	25.1094	0.584413
1608	1.42023e-06	25.125	0.462527
1609	-1.94148e-05	25.1406	0.407228
1610	5.56946e-06	25.1562	0.328256
1611	-3.17574e-06	25.1719	0.292288
1612	2.13259e-06	25.1875	0.27663
1613	-1.55806e-06	25.2031	0.291671
1614	1.32548e-06	25.2188	0.34947
1615	-1.30368e-06	25.2344	0.472164
1616	1.54888e-06	25.25	0.516633
1617	-2.18716e-06	25.2656	0.596728
1618	3.79661e-06	25.2812	0.684521
1619	-1.09039e-05	25.2969	0.642564
1620	-1.36721e-05	25.3125	0.765207
1621	3.85742e-06	25.3281	0.959226
1622	-1.86911e-06	25.3438	0.770113
1623	9.52826e-07	25.3594	0.567243
1624	-2.73512e-07	25.375	0.809602
1625	-3.89743e-07	25.3906	0.939843
1626	1.82914e-06	25.4062	0.63456
1627	-1.60235e-05	25.4219	0.580871
1628	-3.62067e-05	25.4375	0.731885
1629	-2.43775e-05	25.4531	0.547019
1630	-4.5806e-05	25.4688	0.345684
1631	-5.64962e-05	25.4844	0.460675
1632	-4.37821e-05	25.5	0.514929
1633	-4.14232e-05	25.5156	0.425222
1634	-2.48052e-05	25.5312	0.61318
1635	-3.5769e-05	25.5469	0.89655
1636	-2.38153e-05	25.5625	0.886253
1637	-4.63447e-05	25.5781	0.445523
1638	-3.86064e-05	25.5938	0.455542
1639	-3.24387e-05	25.6094	0.649153
1640	-2.02072e-05	25.625	0.564695
1641	-3.04805e-05	25.6406	0.385472
1642	-4.09045e-05	25.6562	0.542309
1643	-2.85566e-05	25.6719	1.00745
1644	-2.24919e-05	25.6875	1.46277
1645	-1.46674e-05	25.7031	1.23154
1646	-3.74946e-05	25.7188	0.43029
1647	-2.30937e-05	25.7344	0.353766
1648	-2.94574e-06	25.75	0.656601
1649	4.0196e-06	25.7656	0.898778
1650	-1.70069e-05	25.7812	0.539147
1651	-7.12945e-06	25.7969	0.205485
1652	3.75153e-06	25.8125	0.266235
1653	-3.79259e-06	25.8281	0.52152
1654	2.05886e-05	25.8438	0.943198
1655	8.41678e-07	25.8594	1.02333
1656	3.40011e-06	25.875	0.412577
1657	3.25607e-05	25.8906	0.161869
1658	2.89762e-05	25.9062	0.288087
1659	3.18048e-05	25.9219	0.620376
1660	7.51247e-07	25.9375	1.14719
1661	3.26153e-06	25.9531	1.27618
1662	1.97741e-05	25.9688	0.506882
1663	-5.13171e-06	25.9844	0.0592484
1664	5.24976e-06	26	0.0137356
1665	-1.03341e-05	26.0156	0.453177
1666	-1.398e-05	26.0312	0.389001
1667	-2.41877e-05	26.0469	0.423634
1668	-3.23622e-05	26.0625	0.499435
1669	-3.05796e-05	26.0781	0.550111
1670	-2.82883e-05	26.0938	0.54568
1671	-4.31908e-05	26.1094	0.49782
1672	-4.52933e-05	26.125	0.393096
1673	-5.83035e-05	26.1406	0.347065
1674	-6.27028e-05	26.1562	0.285821
1675	-5.98597e-05	26.1719	0.258224
1676	-6.25497e-05	26.1875	0.249021
1677	-4.50349e-05	26.2031	0.267558
1678	-4.60224e-05	26.2188	0.329329
1679	-2.93591e-05	26.2344	0.447557
1680	-3.03976e-05	26.25	0.490981
1681	-3.15544e-05	26.2656	0.574327
1682	-2.80025e-05	26.2812	0.645375
1683	-1.29276e-05	26.2969	0.578045
1684	-2.7877e-05	26.3125	0.68207
1685	-1.20868e-05	26.3281	0.835322
1686	-3.1819e-05	26.3438	0.657153
1687	-3.20199e-05	26.3594	0.478043
1688	-6.01379e-06	26.375	0.673012
1689	-5.07739e-08	26.3906	0.771267
1690	2.76336e-05	26.4062	0.52358
1691	1.53189e-05	26.4219	0.486239
1692	-5.10108e-06	26.4375	0.604653
1693	4.67551e-06	26.4531	0.451664
1694	2.71516e-05	26.4688	0.29701
1695	3.33838e-05	26.4844	0.38708
1696	2.67234e-05	26.5	0.430031
1697	3.96482e-05	26.5156	0.370309
1698	4.59083e-05	26.5312	0.529385
1699	2.67639e-05	26.5469	0.748956
1700	3.24289e-05	26.5625	0.724569
1701	2.99458e-05	26.5781	0.374188
1702	1.4965e-05	26.5938	0.396641
1703	1.53765e-05	26.6094	0.556656
1704	-2.73314e-06	26.625	0.471054
1705	2.73131e-06	26.6406	0.332088
1706	-7.18735e-06	26.6562	0.478871
1707	-3.20563e-05	26.6719	0.877273
1708	-2.95626e-05	26.6875	1.24085
1709	-4.54572e-05	26.7031	1.01766
1710	-4.74689e-05	26.7188	0.375866
1711	-5.85076e-05	26.7344	0.343574
1712	-7.64803e-05	26.75	0.625466
1713	-6.91994e-05	26.7656	0.825324
1714	-5.96801e-05	26.7812	0.471527
1715	-8.15818e-05	26.7969	0.192927
1716	-6.03639e-05	26.8125	0.264576
1717	-8.9663e-05	26.8281	0.51438
1718	-9.45131e-05	26.8438	0.887842
1719	-7.85163e-05	26.8594	0.90354
1720	-7.72549e-05	26.875	0.363397
1721	-6.34397e-05	26.8906	0.172261
1722	-5.99927e-05	26.9062	0.3135
1723	-6.10736e-05	26.9219	0.663816
1724	-3.42033e-05	26.9375	1.19454
1725	-1.32787e-05	26.9531	1.26896
1726	-1.75779e-05	26.9688	0.465433
1727	6.39476e-06	26.9844	0.0552464
1728	2.80284e-05	27	0.0131981
1729	3.71648e-05	27.0156	0.383128
1730	6.09821e-05	27.0312	0.330198
1731	8.9224e-05	27.0469	0.360598
1732	8.96252e-05	27.0625	0.425682
1733	0.000102418	27.0781	0.467244
1734	0.000121935	27.0938	0.458496
1735	9.16861e-05	27.1094	0.415315
1736	0.000107836	27.125	0.32784
1737	0.000109204	27.1406	0.290479
1738	9.68889e-05	27.1562	0.243218
1739	0.000105045	27.1719	0.222778
1740	0.000101569	27.1875	0.218248
1741	6.82839e-05	27.2031	0.238064
1742	6.00677e-05	27.2188	0.298516
1743	6.05077e-05	27.2344	0.407358
1744	1.687e-05	27.25	0.451174
1745	-6.45497e-06	27.2656	0.53049
1746	-4.4698e-05	27.2812	0.589167
1747	-7.25775e-05	27.2969	0.516096
1748	-9.18758e-05	27.3125	0.607219
1749	-0.000122665	27.3281	0.726065
1750	-0.000117603	27.3438	0.56265
1751	-0.000145483	27.3594	0.40157
1752	-0.000195518	27.375	0.553775
1753	-0.000199546	27.3906	0.627421
1754	-0.000196291	27.4062	0.428621
1755	-0.000203743	27.4219	0.40196
1756	-0.000207384	27.4375	0.493808
1757	-0.000179724	27.4531	0.368796
1758	-0.000184328	27.4688	0.250198
1759	-0.000184289	27.4844	0.31968
1760	-0.000171671	27.5	0.353555
1761	-0.000143544	27.5156	0.314191
1762	-0.000122824	27.5312	0.445661
1763	-0.000117883	27.5469	0.615396
1764	-6.78751e-05	27.5625	0.586205
1765	-3.81616e-06	27.5781	0.30932
1766	3.71029e-05	27.5938	0.336004
1767	9.10098e-05	27.6094	0.466432
1768	0.000148206	27.625	0.387914
1769	0.000214456	27.6406	0.280122
1770	0.000253988	27.6562	0.409235
1771	0.000290577	27.6719	0.742787
1772	0.000316137	27.6875	1.0309
1773	0.000340141	27.7031	0.831634
1774	0.000323428	27.7188	0.325865
1775	0.000303916	27.7344	0.318648
1776	0.000304431	27.75	0.566216
1777	0.00030917	27.7656	0.728162
1778	0.000287106	27.7812	0.40718
1779	0.000276403	27.7969	0.184351
1780	0.00024082	27.8125	0.263457
1781	0.000198137	27.8281	0.497912
1782	0.000163085	27.8438	0.815262
1783	6.41128e-05	27.8594	0.784585
1784	2.15672e-05	27.875	0.324519
1785	-5.69219e-05	27.8906	0.190306
1786	-0.000159933	27.9062	0.352348
1787	-0.000235465	27.9219	0.728417
1788	-0.000305236	27.9375	1.25144
1789	-0.000380925	27.9531	1.24025
1790	-0.000470038	27.9688	0.415417
1791	-0.000512547	27.9844	0.050536
1792	-0.000566997	28	0.0124797
1793	-0.000560147	28.0156	0.31825
1794	-0.000594284	28.0312	0.275077
1795	-0.000568852	28.0469	0.300701
1796	-0.000577379	28.0625	0.355291
1797	-0.000584214	28.0781	0.389136
1798	-0.000556888	28.0938	0.378864
1799	-0.000508009	28.1094	0.341231
1800	-0.000457196	28.125	0.26989
1801	-0.00036922	28.1406	0.239906
1802	-0.000264084	28.1562	0.203677
1803	-0.000143816	28.1719	0.188962
1804	-1.72887e-05	28.1875	0.187736
1805	0.000133474	28.2031	0.207517
1806	0.000300828	28.2188	0.263569
1807	0.00043199	28.2344	0.360125
1808	0.000572107	28.25	0.401245
1809	0.00072283	28.2656	0.47198
1810	0.000830053	28.2812	0.520462
1811	0.000925689	28.2969	0.450044
1812	0.000986298	28.3125	0.529641
1813	0.000963489	28.3281	0.621965
1814	0.00094679	28.3438	0.479725
1815	0.000945447	28.3594	0.337656
1816	0.000948177	28.375	0.451917
1817	0.000886196	28.3906	0.505456
1818	0.000793316	28.4062	0.347611
1819	0.000676178	28.4219	0.328614
1820	0.000537053	28.4375	0.399421
1821	0.000349137	28.4531	0.298515
1822	0.000142385	28.4688	0.207404
1823	-6.41577e-05	28.4844	0.260278
1824	-0.000282018	28.5	0.287103
1825	-0.00051682	28.5156	0.261515
1826	-0.000696405	28.5312	0.368474
1827	-0.000910876	28.5469	0.499566
1828	-0.00110947	28.5625	0.470395
1829	-0.00128969	28.5781	0.252696
1830	-0.00144711	28.5938	0.278917
1831	-0.00155461	28.6094	0.384011
1832	-0.00161561	28.625	0.316021
1833	-0.00167879	28.6406	0.232928
1834	-0.00174723	28.6562	0.342142
1835	-0.00177497	28.6719	0.615296
1836	-0.00170151	28.6875	0.841804
1837	-0.00160457	28.7031	0.67118
1838	-0.00145422	28.7188	0.276063
1839	-0.00120256	28.7344	0.282668
1840	-0.000901858	28.75	0.493579
1841	-0.00055505	28.7656	0.622903
1842	-0.000101024	28.7812	0.34597
1843	0.000386086	28.7969	0.1719
1844	0.000815249	28.8125	0.249725
1845	0.00126608	28.8281	0.457338
1846	0.00168014	28.8438	0.723855
1847	0.00205588	28.8594	0.670508
1848	0.00238644	28.875	0.293842
1849	0.00263083	28.8906	0.211809
1850	0.00284082	28.9062	0.398722
1851	0.00288913	28.9219	0.806613
1852	0.00290109	28.9375	1.30802
1853	0.00282569	28.9531	1.18575
1854	0.00268582	28.9688	0.361995
1855	0.00245943	28.9844	0.0453739
1856	0.00214114	29	0.0115822
1857	0.00176667	29.0156	0.262003
1858	0.0012961	29.0312	0.226942
1859	0.000811965	29.0469	0.247797
1860	0.000289342	29.0625	0.293003
1861	-0.000273408	29.0781	0.320503
1862	-0.000813321	29.0938	0.30968
1863	-0.00131609	29.1094	0.278128
1864	-0.00180775	29.125	0.220882
1865	-0.00227653	29.1406	0.197389
1866	-0.00273369	29.1562	0.170435
1867	-0.00320097	29.1719	0.16073
1868	-0.00361608	29.1875	0.162311
1869	-0.00397127	29.2031	0.182259
1870	-0.00424159	29.2188	0.233305
1871	-0.00448011	29.2344	0.31833
1872	-0.00467561	29.25	0.355923
1873	-0.00485802	29.2656	0.4172
1874	-0.00471344	29.2812	0.45916
1875	-0.0042868	29.2969	0.397576
1876	-0.00355445	29.3125	0.464738
1877	-0.00275003	29.3281	0.535245
1878	-0.00157653	29.3438	0.413358
1879	-0.00028625	29.3594	0.288665
1880	0.000910727	29.375	0.373245
1881	0.00205536	29.3906	0.41221
1882	0.00320161	29.4062	0.28655
1883	0.00405279	29.4219	0.268162
1884	0.00457131	29.4375	0.32087
1885	0.00582893	29.4531	0.240025
1886	0.00525733	29.4688	0.170499
1887	0.00626603	29.4844	0.210428
1888	0.00569361	29.5	0.231485
1889	0.00581882	29.5156	0.215126
1890	0.00560693	29.5312	0.300805
1891	0.00478513	29.5469	0.402002
1892	0.00442628	29.5625	0.37557
1893	0.00358364	29.5781	0.205114
1894	0.00317565	29.5938	0.22843
1895	0.00221916	29.6094	0.312163
1896	0.00165734	29.625	0.255153
1897	0.000815917	29.6406	0.19161
1898	0.000348135	29.6562	0.281553
1899	-0.000457553	29.6719	0.501408
1900	-0.000993465	29.6875	0.677904
1901	-0.001805	29.7031	0.536057
1902	-0.00241009	29.7188	0.230413
1903	-0.00304394	29.7344	0.244111
1904	-0.00375304	29.75	0.417667
1905	-0.00425941	29.7656	0.519347
1906	-0.00491777	29.7812	0.287333
1907	-0.00562714	29.7969	0.152589
1908	-0.00613252	29.8125	0.224748
1909	-0.00665418	29.8281	0.404662
1910	-0.00712222	29.8438	0.624518
1911	-0.00767166	29.8594	0.562583
1912	-0.00801741	29.875	0.262272
1913	-0.00699192	29.8906	0.22042
1914	-0.00625609	29.9062	0.421484
1915	-0.00538939	29.9219	0.846656
1916	-0.00381265	29.9375	1.31728
1917	-0.00182648	29.9531	1.10283
1918	-0.000313143	29.9688	0.308538
1919	0.00131156	29.9844	0.0397329
1920	0.00296575	30	0.0104359
1921	0.00445982	30.0156	0.214965
1922	0.0052607	30.0312	0.186117
1923	0.0059162	30.0469	0.202857
1924	0.00669756	30.0625	0.239572
1925	0.00740341	30.0781	0.261252
1926	0.00690012	30.0938	0.251021
1927	0.00750815	30.1094	0.225597
1928	0.00624588	30.125	0.179898
1929	0.00679399	30.1406	0.162224
1930	0.00506734	30.1562	0.142695
1931	0.00497874	30.1719	0.136315
1932	0.00427768	30.1875	0.139997
1933	0.00336869	30.2031	0.159482
1934	0.00321496	30.2188	0.204691
1935	0.0018742	30.2344	0.278135
1936	0.00230412	30.25	0.313353
1937	0.00110479	30.2656	0.367961
1938	0.00106987	30.2812	0.405508
1939	-0.000158683	30.2969	0.35501
1940	-0.00032923	30.3125	0.411031
1941	-0.00103108	30.3281	0.46518
1942	-0.00152334	30.3438	0.3611
1943	-0.00220054	30.3594	0.24922
1944	-0.00279924	30.375	0.30893
1945	-0.0031948	30.3906	0.338085
1946	-0.00383677	30.4062	0.238743
1947	-0.00409896	30.4219	0.219785
1948	-0.00432841	30.4375	0.257566
1949	-0.0045137	30.4531	0.192202
1950	-0.00464504	30.4688	0.1393
1951	-0.00429213	30.4844	0.169512
1952	-0.0041423	30.5	0.186151
1953	-0.00403957	30.5156	0.175845
1954	-0.00380654	30.5312	0.243582
1955	-0.00365032	30.5469	0.321239
1956	-0.0039358	30.5625	0.298803
1957	-0.00409578	30.5781	0.166208
1958	-0.00461526	30.5938	0.185777
1959	-0.00436962	30.6094	0.251833
1960	-0.00335865	30.625	0.205082
1961	-0.00293546	30.6406	0.156504
1962	-0.00244252	30.6562	0.22941
1963	-0.000753588	30.6719	0.403877
1964	0.000852135	30.6875	0.539912
1965	0.00167651	30.7031	0.42425
1966	0.00260586	30.7188	0.189272
1967	0.00386431	30.7344	0.205749
1968	0.00516236	30.75	0.345655
1969	0.00502822	30.7656	0.424813
1970	0.00527419	30.7812	0.234479
1971	0.00606903	30.7969	0.130939
1972	0.00597921	30.8125	0.195017
1973	0.00581662	30.8281	0.346927
1974	0.00489292	30.8438	0.524907
1975	0.00482549	30.8594	0.462601
1976	0.0041579	30.875	0.226122
1977	0.00333378	30.8906	0.209233
1978	0.00258151	30.9062	0.404029
1979	0.00212445	30.9219	0.811027
1980	0.00194027	30.9375	1.2362
1981	0.00139237	30.9531	0.983937
1982	0.00100471	30.9688	0.257026
1983	0.000992549	30.9844	0.0339064
1984	0.000898142	31	0.00915203
1985	0.000363353	31.0156	0.176194
1986	-0.000183163	31.0312	0.152118
1987	-0.000286226	31.0469	0.165586
1988	-0.00059445	31.0625	0.194829
1989	-0.00117507	31.0781	0.211317
1990	-0.00178899	31.0938	0.202163
1991	-0.00185955	31.1094	0.182419
1992	-0.00205585	31.125	0.146481
1993	-0.00274249	31.1406	0.132949
1994	-0.00312963	31.1562	0.11898
1995	-0.00308759	31.1719	0.114474
1996	-0.00334917	31.1875	0.119937
1997	-0.00397549	31.2031	0.138099
1998	-0.00408071	31.2188	0.176557
[truncated: 7,014 more rows]

## Sheet: Fig3b
Time (δ)	Input voltage (V)
1	0.138349
2	0.141217
3	0.144397
4	0.143123
5	0.14471
6	0.150575
7	0.134815
8	0.139988
9	0.142879
10	0.143228
11	0.135169
12	0.134531
13	0.145015
14	0.147016
15	0.150267
16	0.161837
17	0.116955
18	0.132257
19	0.144294
20	0.142172
21	0.135496
22	0.126697
23	0.142619
24	0.155668
25	0.158514
26	0.171567
27	0.0976948
28	0.123322
29	0.145885
30	0.139331
31	0.13833
32	0.118294
33	0.139453
34	0.167727
35	0.168576
36	0.181211
37	0.0793458
38	0.113501
39	0.147445
40	0.136796
41	0.14151
42	0.10835
43	0.135744
44	0.179088
45	0.178427
46	0.188262
47	0.0608488
48	0.104538
49	0.149643
50	0.133209
51	0.146296
52	0.096648
53	0.13278
54	0.189943
55	0.188335
56	0.193121
57	0.0432399
58	0.0986964
59	0.151746
60	0.130052
61	0.152125
62	0.0851897
63	0.128193
64	0.20225
65	0.196566
66	0.19733
67	0.0282222
68	0.0958709
69	0.1536
70	0.127359
71	0.148904
72	0.0551194
73	0.112355
74	0.202711
75	0.220418
76	0.212974
77	0.0138123
78	0.1
79	0.179546
80	0.1284
81	0.0490634
82	-0.0617459
83	0.0776471
84	0.0938286
85	0.219246
86	0.303201
87	-0.11381
88	0.042303
89	0.206947
90	0.0912687
91	-0.084174
92	-0.379311
93	0.0599227
94	0.0146596
95	0.241489
96	0.460984
97	-0.41462
98	-0.121335
99	0.288175
100	0.0134021
101	-0.213075
102	-0.768851
103	-0.00555907
104	0.0201799
105	0.381782
106	0.662517
107	-0.646799
108	-0.415321
109	0.494359
110	0.0194863
111	-0.329268
112	-1.15774
113	-0.155575
114	0.116626
115	0.580659
116	0.76596
117	-0.794798
118	-0.735933
119	0.750041
120	0.0833078
121	-0.443025
122	-1.49997
123	-0.33464
124	0.279007
125	0.781347
126	0.811702
127	-0.866469
128	-1.04405
129	1.00662
130	0.190962
131	-0.529421
132	-1.77907
133	-0.493847
134	0.488208
135	0.940567
136	0.831093
137	-0.89198
138	-1.35322
139	1.27752
140	0.321666
141	-0.580989
142	-2.00087
143	-0.613269
144	0.704205
145	1.05612
146	0.835413
147	-0.890039
148	-1.65025
149	1.55732
150	0.445999
151	-0.601452
152	-2.18687
153	-0.693229
154	0.912188
155	1.13869
156	0.826944
157	-0.890045
158	-1.93451
159	1.82471
160	0.550554
161	-0.597913
162	-2.35085
163	-0.758254
164	1.1001
165	1.19789
166	0.80571
167	-0.90022
168	-2.19046
169	2.06015
170	0.630877
171	-0.578137
172	-2.50968
173	-0.814137
174	1.24915
175	1.24606
176	0.777115
177	-0.93278
178	-2.4253
179	2.23549
180	0.666907
181	-0.559045
182	-2.66343
183	-0.86085
184	1.34837
185	1.28202
186	0.751245
187	-1.00646
188	-2.65237
189	2.3389
190	0.660784
191	-0.586108
192	-2.80498
193	-0.86134
194	1.36039
195	1.31731
196	0.755261
197	-1.14065
198	-2.85102
199	2.34151
200	0.604021
201	-0.665187
202	-2.89331
203	-0.773661
204	1.25475
205	1.34495
206	0.85257
207	-1.25911
208	-3
209	2.24382
210	0.526317
211	-0.716754
212	-2.91722
213	-0.585709
214	1.08473
215	1.41349
216	1.0363
217	-1.30554
218	-2.99277
219	2.06212
220	0.44272
221	-0.653676
222	-2.87675
223	-0.378848
224	0.919674
225	1.567
226	1.2511
227	-1.22623
228	-2.76495
229	1.84715
230	0.369886
231	-0.482568
232	-2.79773
233	-0.238351
234	0.754446
235	1.77757
236	1.43156
237	-1.06391
238	-2.35831
239	1.66575
240	0.290722
241	-0.299663
242	-2.66055
243	-0.160207
244	0.557555
245	1.89288
246	1.50224
247	-0.860376
248	-1.87711
249	1.49896
250	0.196256
251	-0.159073
252	-2.47173
253	-0.139426
254	0.33583
255	1.8754
256	1.46889
257	-0.663083
258	-1.4229
259	1.32462
260	0.0887608
261	-0.068994
262	-2.25795
263	-0.158095
264	0.114718
265	1.77746
266	1.39108
267	-0.482112
268	-1.03752
269	1.17906
270	0.00115898
271	-0.0282455
272	-2.03704
273	-0.194997
274	-0.0893411
275	1.62709
276	1.29197
277	-0.323001
278	-0.730051
279	1.07958
280	-0.047458
281	-0.0167031
282	-1.83521
283	-0.231292
284	-0.244587
285	1.44982
286	1.16955
287	-0.183287
288	-0.480362
289	1.02534
290	-0.0617228
291	-0.0122901
292	-1.64785
293	-0.248592
294	-0.336507
295	1.27148
296	1.0491
297	-0.0995708
298	-0.283729
299	0.965981
300	-0.0671808
301	-0.003639
302	-1.43761
303	-0.231337
304	-0.356128
305	1.09628
306	0.931465
307	-0.0629574
308	-0.14579
309	0.871683
310	-0.0632204
311	0.0110832
312	-1.21265
313	-0.193013
314	-0.322686
315	0.93352
316	0.815867
317	-0.0430963
318	-0.0547265
319	0.764877
320	-0.0492019
321	0.0287247
322	-0.997322
323	-0.147558
324	-0.262794
325	0.790712
326	0.711289
327	-0.0327943
328	0.00562053
329	0.659687
330	-0.0297046
331	0.0471769
332	-0.803379
333	-0.10097
334	-0.195378
335	0.669264
336	0.620969
337	-0.0274514
338	0.0423114
339	0.565076
340	-0.00724879
341	0.063374
342	-0.633479
343	-0.0577755
344	-0.129713
345	0.568099
346	0.54292
347	-0.0207695
348	0.0639399
349	0.483351
350	0.0153945
351	0.0783054
352	-0.488528
353	-0.0206818
354	-0.0690372
355	0.487713
356	0.477188
357	-0.0146677
358	0.0770424
359	0.413951
360	0.0357099

## Sheet: Fig3c
Time (δ)	Memristor response (V)
1	0.892941
2	0.983529
3	0.944706
4	0.944706
5	0.970588
6	0.944706
7	0.957647
8	0.944706
9	0.970588
10	0.957647
11	0.944706
12	0.957647
13	0.957647
14	0.957647
15	0.944706
16	0.944706
17	0.944706
18	0.944706
19	0.957647
20	0.957647
21	0.957647
22	0.957647
23	0.944706
24	0.957647
25	0.944706
26	0.957647
27	0.931765
28	0.944706
29	0.957647
30	0.931765
31	0.944706
32	0.957647
33	0.957647
34	0.970588
35	0.957647
36	0.983529
37	0.918824
38	0.957647
39	0.970588
40	0.931765
41	0.957647
42	0.944706
43	0.957647
44	0.957647
45	0.931765
46	0.944706
47	0.892941
48	0.957647
49	0.957647
50	0.931765
51	0.957647
52	0.918824
53	0.957647
54	0.957647
55	0.944706
56	0.957647
57	0.88
58	0.970588
59	0.957647
60	0.931765
61	0.944706
62	0.905882
63	0.944706
64	0.957647
65	0.957647
66	0.944706
67	0.88
68	0.970588
69	0.957647
70	0.957647
71	0.931765
72	0.918824
73	0.970588
74	0.970588
75	0.957647
76	0.944706
77	0.88
78	0.983529
79	0.957647
80	0.931765
81	0.905882
82	0.918824
83	0.983529
84	0.944706
85	0.983529
86	0.970588
87	0.828235
88	0.983529
89	0.983529
90	0.905882
91	0.88
92	0.854118
93	1.07412
94	0.944706
95	0.996471
96	0.996471
97	0.66
98	1.00941
99	1.07412
100	0.841176
101	0.88
102	0.750588
103	1.17765
104	0.970588
105	1.04824
106	1.04824
107	0.517647
108	0.983529
109	1.24235
110	0.802353
111	0.828235
112	0.672941
113	1.22941
114	1.02235
115	1.07412
116	1.00941
117	0.401176
118	0.970588
119	1.42353
120	0.737647
121	0.776471
122	0.608235
123	1.30706
124	1.15176
125	1.13882
126	0.970588
127	0.362353
128	0.892941
129	1.60471
130	0.685882
131	0.724706
132	0.530588
133	1.33294
134	1.26824
135	1.11294
136	0.931765
137	0.349412
138	0.776471
139	1.81176
140	0.634118
141	0.647059
142	0.478824
143	1.34588
144	1.38471
145	1.1
146	0.867059
147	0.349412
148	0.672941
149	2.04471
150	0.530588
151	0.595294
152	0.375294
153	1.38471
154	1.50118
155	1.06118
156	0.854118
157	0.349412
158	0.569412
159	2.29059
160	0.44
161	0.543529
162	0.284706
163	1.41059
164	1.59176
165	0.996471
166	0.828235
167	0.336471
168	0.491765
169	2.60118
170	0.323529
171	0.517647
172	0.194118
173	1.44941
174	1.66941
175	0.983529
176	0.802353
177	0.323529
178	0.414118
179	2.84706
180	0.284706
181	0.465882
182	0.0776471
183	1.50118
184	1.73412
185	0.931765
186	0.763529
187	0.284706
188	0.336471
189	3.01529
190	0.245882
191	0.465882
192	0.0129412
193	1.54
194	1.73412
195	0.970588
196	0.724706
197	0.207059
198	0.297647
199	3.05412
200	0.232941
201	0.427059
202	0
203	1.60471
204	1.65647
205	1.02235
206	0.763529
207	0.142353
208	0.284706
209	3.05412
210	0.207059
211	0.452941
212	0.0647059
213	1.66941
214	1.52706
215	1.08706
216	0.789412
217	0.0258824
218	0.284706
219	2.88588
220	0.245882
221	0.517647
222	0.0517647
223	1.73412
224	1.39765
225	1.21647
226	0.815294
227	0
228	0.349412
229	2.64
230	0.336471
231	0.621176
232	0.0388235
233	1.74706
234	1.30706
235	1.38471
236	0.802353
237	0
238	0.452941
239	2.42
240	0.427059
241	0.750588
242	0.0517647
243	1.73412
244	1.20353
245	1.54
246	0.841176
247	0
248	0.556471
249	2.12235
250	0.452941
251	0.828235
252	0.0517647
253	1.68235
254	1.1
255	1.57882
256	0.841176
257	0.0258824
258	0.685882
259	1.87647
260	0.517647
261	0.88
262	0.116471
263	1.59176
264	1.00941
265	1.59176
266	0.802353
267	0.129412
268	0.737647
269	1.66941
270	0.543529
271	0.931765
272	0.194118
273	1.50118
274	0.983529
275	1.59176
276	0.828235
277	0.310588
278	0.802353
279	1.54
280	0.569412
281	0.944706
282	0.297647
283	1.43647
284	0.944706
285	1.54
286	0.841176
287	0.452941
288	0.828235
289	1.46235
290	0.569412
291	0.944706
292	0.375294
293	1.35882
294	0.931765
295	1.50118
296	0.854118
297	0.543529
298	0.867059
299	1.35882
300	0.595294
301	0.970588
302	0.452941
303	1.32
304	0.931765
305	1.43647
306	0.944706
307	0.608235
308	0.944706
309	1.30706
310	0.647059
311	0.983529
312	0.543529
313	1.28118
314	0.905882
315	1.37176
316	0.931765
317	0.647059
318	0.957647
319	1.21647
320	0.672941
321	0.983529
322	0.608235
323	1.21647
324	0.931765
325	1.30706
326	0.944706
327	0.711765
328	0.970588
329	1.15176
330	0.750588
331	0.970588
332	0.672941
333	1.13882
334	0.905882
335	1.22941
336	0.931765
337	0.737647
338	0.970588
339	1.1
340	0.776471
341	0.957647
342	0.737647
343	1.12588
344	0.931765
345	1.17765
346	0.957647
347	0.763529
348	0.970588
349	1.08706
350	0.789412
351	0.944706
352	0.776471
353	1.06118
354	0.931765
355	1.12588
356	0.944706
357	0.789412
358	0.970588
359	1.06118
360	0.828235

## Sheet: Fig3d
	Correct output: 0	1	2	3	4	5	6	7	8	9
Predict output: 0	1	0	0	0	0	0	0	0	0	0
1	0	1	0	0	0	0	0	0	0	0.02
2	0	0	0.98	0	0	0	0	0	0	0
3	0	0	0	1	0	0	0	0	0	0
4	0	0	0	0	1	0	0	0	0	0
5	0	0	0	0	0	1	0	0	0	0
6	0	0	0.02	0	0	0	1	0	0	0
7	0	0	0	0	0	0	0	1	0	0
8	0	0	0	0	0	0	0	0	1	0
9	0	0	0	0	0	0	0	0	0	0.98

## Sheet: Fig3e
Mask Length	WER_mean	WER_std
1	3.05	0.45
4	0.8	0.2
10	0.533333	0.188562
40	1.3	0.3
100	1.4	0.2
200	1.53333	0.524934
