# Supplementary material for: Dynamic memristor-based reservoir computing for high-efficiency temporal signal processing
Source: Nat Commun. 2021 Jan 18;12:408. doi: 10.1038/s41467-020-20692-1 (PMC7814066; doi:10.1038/s41467-020-20692-1)
Supplement: Supplementary file 3 — Source Data [file 41467_2020_20692_MOESM3_ESM.zip › Source Data/fig4.xlsx]

## Sheet: Fig4a
Time (τ)	Target	Output
1	0.0162093	-0.291334
2	1.26914	1.19712
3	-1.2503	-1.30478
4	-0.807345	-0.868329
5	-0.291142	-0.373979
6	0.640709	0.615946
7	0.339617	0.309476
8	1.02741	1.01606
9	-0.375488	-0.463389
10	1.10937	1.06804
11	-0.840145	-0.956477
12	0.346883	0.3149
13	0.57529	0.549732
14	0.636522	0.620986
15	0.608452	0.571371
16	0.673685	0.666782
17	0.545563	0.538331
18	0.78692	0.763354
19	0.30103	0.251981
20	1.10818	1.16355
21	-0.628199	-0.72134
22	0.780531	0.819098
23	-0.0383886	-0.12108
24	1.23144	1.2298
25	-1.13809	-1.15679
26	-0.442675	-0.411358
27	0.383219	0.409925
28	0.656839	0.682253
29	0.509688	0.476428
30	0.833756	0.864609
31	0.185544	0.139252
32	1.20285	1.23158
33	-0.975228	-0.966959
34	0.0284415	0.0446249
35	0.706681	0.713464
36	0.309146	0.315171
37	1.0771	1.10697
38	-0.533563	-0.564526
39	0.925103	0.971251
40	-0.357564	-0.430321
41	1.1044	1.07562
42	-0.813068	-0.879495
43	0.406366	0.454193
44	0.522478	0.541372
45	0.738347	0.734516
46	0.395711	0.390746
47	0.998279	1.00007
48	-0.277594	-0.314229
49	1.18989	1.21346
50	-1.05827	-1.10918
51	-0.210019	-0.219379
52	0.619997	0.626042
53	0.396827	0.409174
54	0.96404	0.974818
55	-0.183228	-0.210307
56	1.2477	1.2955
57	-1.23631	-1.19736
58	-0.76386	-0.752008
59	-0.186151	-0.247456
60	0.722926	0.807875
61	0.212546	0.196112
62	1.14968	1.21154
63	-0.786573	-0.808814
64	0.477727	0.535752
65	0.444219	0.41456
66	0.86879	0.876526
67	0.0739471	0.0919315
68	1.24866	1.24456
69	-1.15938	-1.10057
70	-0.507349	-0.431188
71	0.290899	0.3256
72	0.731487	0.737367
73	0.337439	0.315266
74	1.05582	1.11971
75	-0.458453	-0.513659
76	1.02217	1.04572
77	-0.599631	-0.679747
78	0.80248	0.778486
79	-0.0816893	-0.150812
80	1.2339	1.22743
81	-1.15992	-1.09473
82	-0.512552	-0.476218
83	0.289994	0.295693
84	0.727907	0.747762
85	0.346413	0.288794
86	1.05216	1.06569
87	-0.444127	-0.425818
88	1.03831	1.05752
89	-0.644202	-0.696467
90	0.730896	0.747534
91	0.0617703	0.0244672
92	1.21693	1.1978
93	-1.0525	-1.01829
94	-0.18481	-0.140867
95	0.636294	0.674012
96	0.380808	0.38836
97	0.994682	0.996497
98	-0.270919	-0.216758
99	1.19659	1.21151
100	-1.08721	-1.09845
101	-0.29458	-0.256832
102	0.551405	0.551517
103	0.488997	0.498548
104	0.832833	0.836381
105	0.177181	0.21734
106	1.20552	1.21821
107	-0.98641	-1.01811
108	-0.00545913	0.0518278
109	0.706753	0.699704
110	0.30025	0.311318
111	1.08726	1.12986
112	-0.562302	-0.540283
113	0.883884	0.88953
114	-0.262818	-0.259472
115	1.16895	1.17659
116	-0.989679	-0.984505
117	-0.0175491	0.00434502
118	0.705568	0.683137
119	0.297023	0.330944
120	1.08741	1.09678
121	-0.567213	-0.55784
122	0.876377	0.91138
123	-0.246244	-0.274276
124	1.17914	1.19858
125	-1.02043	-0.98232
126	-0.100031	-0.06627
127	0.680557	0.644521
128	0.32373	0.37332
129	1.05519	1.05212
130	-0.464144	-0.502053
131	1.01354	1.02858
132	-0.579821	-0.602642
133	0.832252	0.833811
134	-0.144608	-0.14513
135	1.21702	1.23785
136	-1.11893	-1.06417
137	-0.387005	-0.370494
138	0.456397	0.477708
139	0.592271	0.587848
140	0.646771	0.630215
141	0.591533	0.61218
142	0.703054	0.709607
143	0.483904	0.499185
144	0.88263	0.887654
145	0.0576082	0.0594368
146	1.25865	1.27234
147	-1.19788	-1.14213
148	-0.632329	-0.514217
149	0.0806406	0.0715515
150	0.798303	0.820813
151	0.132581	0.105362
152	1.21412	1.19365
153	-1.02018	-1.02796
154	-0.0946055	-0.135992
155	0.681175	0.678286
156	0.323513	0.350085
157	1.05588	1.0484
158	-0.464767	-0.496772
159	1.01526	1.01473
160	-0.584562	-0.607479
161	0.82225	0.836124
162	-0.125478	-0.133332
163	1.2273	1.23368
164	-1.14711	-1.10213
165	-0.473803	-0.459575
166	0.344517	0.371979
167	0.690123	0.717716
168	0.440612	0.37051
169	0.934934	0.993002
170	-0.0912607	-0.110147
171	1.26549	1.28982
172	-1.26887	-1.25234
173	-0.873478	-0.841143
174	-0.448539	-0.494833
175	0.457282	0.480114
176	0.571842	0.614675
177	0.679449	0.6814
178	0.522085	0.507394
179	0.82456	0.813377
180	0.20495	0.200904
181	1.18695	1.18822
182	-0.911299	-0.906796
183	0.194384	0.205942
184	0.671497	0.674337
185	0.424639	0.446536
186	0.947243	0.967958
187	-0.130524	-0.157117
188	1.26081	1.27554
189	-1.26249	-1.24196
190	-0.851853	-0.813562
191	-0.393886	-0.44662
192	0.525982	0.564232
193	0.499063	0.502329
194	0.806256	0.837028
195	0.239161	0.205157
196	1.16044	1.18196
197	-0.814596	-0.758483
198	0.421324	0.388181
199	0.507982	0.506187
200	0.76213	0.755691
201	0.339105	0.318921
202	1.06592	1.04183
203	-0.485716	-0.457191
204	0.987808	0.978258
205	-0.511876	-0.546122
206	0.927959	0.919552
207	-0.361765	-0.36449
208	1.09528	1.08316
209	-0.789287	-0.807612
210	0.45778	0.450251
211	0.471166	0.462197
212	0.829134	0.816217
213	0.180704	0.197669
214	1.20042	1.18117
215	-0.958985	-0.974855
216	0.0750456	0.122001
217	0.700926	0.714215
218	0.33243	0.374388
219	1.05896	1.07975
220	-0.471888	-0.472279
221	1.00798	1.0238
222	-0.565152	-0.594886
223	0.857757	0.833458
224	-0.197545	-0.243233
225	1.20302	1.17767
226	-1.08856	-1.05105
227	-0.299102	-0.259632
228	0.546804	0.549855
229	0.494874	0.490112
230	0.81945	0.864995
231	0.208504	0.197849
232	1.18725	1.21317
233	-0.90813	-0.940392
234	0.20323	0.225131
235	0.668918	0.658982
236	0.434157	0.403256
237	0.931511	0.948892
238	-0.0882475	-0.106442
239	1.26693	1.2913
240	-1.27025	-1.23005
241	-0.877373	-0.836036
242	-0.459828	-0.479384
243	0.442785	0.502066
244	0.58878	0.605723
245	0.648469	0.613774
246	0.588764	0.619859
247	0.706295	0.71144
248	0.483029	0.480518
249	0.889124	0.932197
250	0.035144	-0.0183037
251	1.26588	1.26531
252	-1.23341	-1.16583
253	-0.746947	-0.687555
254	-0.147119	-0.155603
255	0.73875	0.74837
256	0.191147	0.219646
257	1.17581	1.1622
258	-0.878689	-0.865506
259	0.271388	0.315413
260	0.63599	0.631768
261	0.514708	0.522615
262	0.819008	0.819399
263	0.213813	0.186698
264	1.18507	1.20899
265	-0.901882	-0.934934
266	0.216085	0.285563
267	0.662558	0.686841
268	0.448677	0.478596
269	0.915601	0.927259
270	-0.0394365	-0.0410109
271	1.2717	1.2834
272	-1.27649	-1.22614
273	-0.901272	-0.872264
274	-0.52251	-0.541846
275	0.35016	0.368589
276	0.677347	0.7282
277	0.46268	0.436631
278	0.900882	0.926109
279	0.00536293	-0.0219089
280	1.2679	1.29002
281	-1.25035	-1.19446
282	-0.807706	-0.742732
283	-0.289178	-0.330505
284	0.638707	0.682091
285	0.342396	0.360441
286	1.03026	1.06105
287	-0.383724	-0.361892
288	1.10427	1.0705
289	-0.82332	-0.837487
290	0.379779	0.404821
291	0.553814	0.554987
292	0.686496	0.707273
293	0.504623	0.445922
294	0.848923	0.876903
295	0.139239	0.126272
296	1.22661	1.25195
297	-1.06297	-1.02798
298	-0.210493	-0.200976
299	0.617352	0.631665
300	0.404445	0.422872
301	0.957556	0.968664
302	-0.164711	-0.136795
303	1.24749	1.28169
304	-1.23048	-1.18456
305	-0.745452	-0.699843
306	-0.147101	-0.177976
307	0.742821	0.799852
308	0.179849	0.166133
309	1.17782	1.18431
310	-0.891502	-0.884027
311	0.239864	0.219205
312	0.649145	0.652838
313	0.487006	0.499058
314	0.857505	0.877673
315	0.118761	0.0682532
316	1.23263	1.26059
317	-1.08997	-1.02428
318	-0.292368	-0.321745
319	0.552218	0.562476
320	0.489449	0.481056
321	0.831786	0.809394
322	0.177648	0.202613
323	1.20055	1.21632
324	-0.964027	-0.958824
325	0.0553038	0.0660456
326	0.705637	0.722207
327	0.323011	0.326909
328	1.06361	1.07583
329	-0.487995	-0.504227
330	0.991133	0.976222
331	-0.523893	-0.569804
332	0.91576	0.879308
333	-0.33341	-0.321989
334	1.12079	1.07948
335	-0.855183	-0.829891
336	0.313612	0.280743
337	0.60414	0.59043
338	0.585424	0.574169
339	0.700373	0.710679
340	0.488614	0.455934
341	0.876684	0.896662
342	0.0693602	0.0199624
343	1.25771	1.26986
344	-1.19036	-1.17006
345	-0.600573	-0.586869
346	0.134715	0.141755
347	0.792033	0.81882
348	0.162656	0.173643
349	1.20252	1.16423
350	-0.9731	-0.990216
351	0.0399995	0.0817201
352	0.708431	0.731155
353	0.309744	0.299908
354	1.07573	1.08023
355	-0.52817	-0.555942
356	0.929682	0.944562
357	-0.369832	-0.394394
358	1.08985	1.08318
359	-0.774596	-0.811548
360	0.48194	0.519366
361	0.443866	0.432388
362	0.867364	0.856789
363	0.0814085	0.0994221
364	1.2549	1.245
365	-1.1802	-1.17627
366	-0.574827	-0.509008
367	0.181026	0.197571
368	0.778798	0.78085
369	0.205179	0.161199
370	1.17515	1.17299
371	-0.871469	-0.826439
372	0.290459	0.269023
373	0.620363	0.625914
374	0.55047	0.517624
375	0.764541	0.796039
376	0.345459	0.335731
377	1.05987	1.0742
378	-0.467767	-0.466384
379	1.00832	0.998562
380	-0.566146	-0.578338
381	0.858112	0.809864
382	-0.200115	-0.179237
383	1.20116	1.17355
384	-1.08011	-1.07579
385	-0.273562	-0.277616
386	0.568013	0.59653
387	0.464956	0.463295
388	0.866626	0.891512
389	0.0910198	0.0613803
390	1.25011	1.25876
391	-1.15791	-1.1009
392	-0.505258	-0.395978
393	0.29864	0.271457
394	0.724398	0.777352
395	0.351774	0.299541
396	1.0431	1.05809
397	-0.420612	-0.46528
398	1.06428	1.05245
399	-0.71385	-0.692385
400	0.606313	0.57063
401	0.274152	0.255672
402	1.07699	1.04752
403	-0.541322	-0.541677
404	0.913081	0.901199
405	-0.337052	-0.379312
406	1.11366	1.07716
407	-0.834977	-0.876154
408	0.360418	0.293003
409	0.566084	0.581735
410	0.659138	0.612526
411	0.559164	0.554079
412	0.758454	0.773062
413	0.362441	0.386044
414	1.04888	1.03412
415	-0.430624	-0.436476
416	1.05446	0.995207
417	-0.685924	-0.714731
418	0.660506	0.661896
419	0.181797	0.181204
420	1.15389	1.13778
421	-0.804714	-0.795287
422	0.443152	0.437151
423	0.483235	0.488754
424	0.803303	0.797196
425	0.241941	0.24022
426	1.15662	1.17419
427	-0.800714	-0.791157
428	0.448446	0.426028
429	0.477009	0.428804
430	0.816307	0.815652
431	0.209579	0.186042
432	1.18566	1.17619
433	-0.90332	-0.896559
434	0.212869	0.212424
435	0.667808	0.664676
436	0.436966	0.447133
437	0.933252	0.925823
438	-0.0897877	-0.130816
439	1.26931	1.25367
440	-1.2798	-1.18695
441	-0.912181	-0.933455
442	-0.551241	-0.609841
443	0.302831	0.321335
444	0.704507	0.72127
445	0.395588	0.397297
446	0.991379	1.00799
447	-0.254934	-0.290361
448	1.20942	1.20704
449	-1.12592	-1.10275
450	-0.411045	-0.411192
451	0.427911	0.460231
452	0.623741	0.607634
453	0.577701	0.554078
454	0.719532	0.708715
455	0.448645	0.447942
456	0.936591	0.939154
457	-0.0933629	-0.120503
458	1.26757	1.24899
459	-1.27527	-1.18145
460	-0.899531	-0.952763
461	-0.51424	-0.493414
462	0.362716	0.398469
463	0.658391	0.713182
464	0.498109	0.466963
465	0.850623	0.849765
466	0.134687	0.144634
467	1.22851	1.2106
468	-1.07112	-1.01379
469	-0.238618	-0.229246
470	0.60215	0.615399
471	0.427052	0.42064
472	0.924549	0.959768
473	-0.0703379	-0.131749
474	1.26762	1.26671
475	-1.27552	-1.21929
476	-0.898857	-0.902688
477	-0.511213	-0.536439
478	0.36412	0.375449
479	0.660183	0.673689
480	0.499652	0.456259
481	0.849299	0.862985
482	0.142536	0.0880217
483	1.22416	1.21051
484	-1.04915	-1.01765
485	-0.171622	-0.17407
486	0.648257	0.631094
487	0.361175	0.417434
488	1.01207	1.001
489	-0.324966	-0.308002
490	1.15884	1.16009
491	-0.980067	-0.929859
492	0.00353454	0.00333894
493	0.708017	0.681776
494	0.298344	0.320476
495	1.09085	1.1094
496	-0.577212	-0.65964
497	0.861649	0.869596
498	-0.21089	-0.276953
499	1.19453	1.18034
500	-1.05812	-1.05067
501	-0.209201	-0.241436
502	0.620713	0.628512
503	0.39861	0.375081
504	0.964797	0.984202
505	-0.180614	-0.221711
506	1.24292	1.28438
507	-1.21723	-1.17331
508	-0.702664	-0.655482
509	-0.0609338	-0.0769912
510	0.789157	0.771108
511	0.11108	0.0920263
512	1.21941	1.1976
513	-1.04889	-1.0521
514	-0.17103	-0.188476
515	0.637123	0.690914
516	0.378253	0.379743
517	0.991398	0.970406
518	-0.264585	-0.328581
519	1.19737	1.19999
520	-1.0831	-1.06053
521	-0.27983	-0.309802
522	0.567335	0.562154
523	0.460402	0.478147
524	0.875817	0.889169
525	0.0680037	0.0375049
526	1.25366	1.27563
527	-1.17808	-1.09285
528	-0.568931	-0.598232
529	0.197795	0.18718
530	0.770235	0.803452
531	0.229793	0.180712
532	1.1598	1.15679
533	-0.812666	-0.790798
534	0.425172	0.454988
535	0.502655	0.494391
536	0.773389	0.750193
537	0.310142	0.314483
538	1.09227	1.09162
539	-0.580271	-0.640988
540	0.858382	0.859257
541	-0.204347	-0.248118
542	1.195	1.17633
543	-1.06417	-1.01223
544	-0.225087	-0.240342
545	0.605905	0.631367
546	0.413865	0.42305
547	0.940895	0.930663
548	-0.114142	-0.113437
549	1.26635	1.28715
550	-1.2798	-1.20512
551	-0.912176	-0.916478
552	-0.552083	-0.586371
553	0.297718	0.3335
554	0.707241	0.765746
555	0.395394	0.317045
556	0.988271	0.982267
557	-0.253353	-0.278788
558	1.21132	1.15948
559	-1.13285	-1.12953
560	-0.429604	-0.435714
561	0.402985	0.407144
562	0.64	0.67701
563	0.546862	0.497851
564	0.773382	0.799767
565	0.324403	0.316213
566	1.08311	1.076
567	-0.541185	-0.538128
568	0.910198	0.879992
569	-0.321991	-0.381051
570	1.1309	1.09937
571	-0.88763	-0.871249
572	0.234995	0.224139
573	0.658609	0.644408
574	0.4632	0.448184
575	0.895293	0.920996
576	0.015919	0.0110375
577	1.2726	1.25325
578	-1.26166	-1.17895
579	-0.847389	-0.821449
580	-0.381468	-0.38982
581	0.545167	0.584387
582	0.467201	0.465174
583	0.859537	0.84618
584	0.106772	0.0593504
585	1.24605	1.24446
586	-1.14372	-1.10361
587	-0.457253	-0.459386
588	0.369142	0.367617
589	0.67299	0.696638
590	0.48026	0.417784
591	0.880868	0.892852
592	0.0586135	0.0212117
593	1.26046	1.28146
594	-1.20957	-1.17068
595	-0.667049	-0.653627
596	0.0132641	0.0667696
597	0.796736	0.799289
598	0.120718	0.0607908
599	1.21715	1.17973
600	-1.04309	-0.959675
601	-0.157503	-0.177785
602	0.652963	0.658527
603	0.362006	0.356883
604	1.01461	1.00127
605	-0.331299	-0.348295
606	1.15155	1.14326
607	-0.954979	-0.957775
608	0.0699265	0.0498603
609	0.706007	0.703444
610	0.324474	0.307639
611	1.06505	1.04764
612	-0.491752	-0.474287
613	0.979394	0.959273
614	-0.489738	-0.509858
615	0.958452	0.921853
616	-0.436342	-0.454873
617	1.02269	0.958569
618	-0.595532	-0.597071
619	0.811971	0.745435
620	-0.106839	-0.102294
621	1.22524	1.22134
622	-1.13184	-1.08974
623	-0.427414	-0.470256
624	0.402998	0.436714
625	0.648454	0.650966
626	0.531319	0.507633
627	0.801384	0.786541
628	0.262566	0.216673
629	1.14854	1.19174
630	-0.767775	-0.788844
631	0.518333	0.487989
632	0.392935	0.347717
633	0.941374	0.915841
634	-0.125153	-0.159472
635	1.26164	1.23103
636	-1.26809	-1.2288
637	-0.871893	-0.904343
638	-0.447676	-0.478677
639	0.459708	0.503156
640	0.567964	0.591764
641	0.683317	0.651131
642	0.513531	0.515133
643	0.83749	0.843273
644	0.177311	0.0852061
645	1.20702	1.19152
646	-0.986321	-0.975082
647	0.00157201	-0.0340865
648	0.707288	0.69139
649	0.301707	0.291005
650	1.08626	1.07313
651	-0.56333	-0.554467
652	0.883851	0.839481
653	-0.26258	-0.243093
654	1.16851	1.15197
655	-0.991207	-0.979746
656	-0.0238249	-0.055663
657	0.702321	0.666008
658	0.305585	0.299959
659	1.08322	1.08196
660	-0.552388	-0.53428
661	0.899407	0.878203
662	-0.299917	-0.325132
663	1.14023	1.11067
664	-0.907997	-0.896005
665	0.186191	0.179874
666	0.679718	0.697192
667	0.413697	0.405176
668	0.962315	0.95371
669	-0.170708	-0.235171
670	1.24391	1.24615
671	-1.21726	-1.18349
672	-0.700799	-0.660539
673	-0.0516397	-0.0732476
674	0.789946	0.835624
675	0.111209	0.101505
676	1.21787	1.2055
677	-1.0418	-1.02403
678	-0.156401	-0.183388
679	0.652118	0.615762
680	0.359251	0.346089
681	1.01102	0.991825
682	-0.325881	-0.351825
683	1.15358	1.11157
684	-0.956118	-0.941858
685	0.0646156	0.0463767
686	0.704727	0.699417
687	0.323011	0.289603
688	1.06741	1.0414
689	-0.495327	-0.493258
690	0.975475	0.997844
691	-0.477858	-0.481843
692	0.972299	0.932746
693	-0.466101	-0.470935
694	0.984217	0.95643
695	-0.493901	-0.481252
696	0.953828	0.92061
697	-0.423752	-0.43529
698	1.03548	0.982581
699	-0.629547	-0.644551
700	0.754128	0.709093
701	0.0106543	0.0126191
702	1.22836	1.19933
703	-1.11329	-1.11532
704	-0.366364	-0.473009
705	0.478337	0.528564
706	0.569569	0.558477
707	0.68552	0.675101
708	0.514221	0.513666
709	0.838565	0.829424
710	0.166927	0.127818
711	1.21377	1.22485
712	-1.01301	-0.967279
713	-0.0752544	-0.0719631
714	0.68537	0.714543
715	0.320254	0.353483
716	1.06502	1.04162
717	-0.489532	-0.513197
718	0.985258	0.977141
719	-0.502785	-0.575181
720	0.940488	0.940718
721	-0.393093	-0.407246
722	1.06637	1.02276
723	-0.707165	-0.723945
724	0.621436	0.56808
725	0.2498	0.239093
726	1.09698	1.07433
727	-0.611455	-0.605732
728	0.801977	0.790773
729	-0.0813253	-0.129789
730	1.23276	1.18009
731	-1.15204	-1.08548
732	-0.487742	-0.584314
733	0.321092	0.34243
734	0.710401	0.694777
735	0.388536	0.333018
736	1.00316	1.00203
737	-0.293666	-0.362604
738	1.18162	1.11034
739	-1.0457	-1.05705
740	-0.177545	-0.252774
741	0.64414	0.635854
742	0.366555	0.341466
743	1.00497	1.00492
744	-0.306037	-0.326642
745	1.1715	1.17865
746	-1.00996	-0.984519
747	-0.0785675	-0.0823892
748	0.692293	0.681644
749	0.305151	0.284125
750	1.07304	1.08553
751	-0.520044	-0.538216
752	0.943931	0.915629
753	-0.406264	-0.469394
754	1.05226	1.0353
755	-0.668242	-0.691701
756	0.691167	0.63273
757	0.128876	0.0903906
758	1.18593	1.12759
759	-0.928858	-0.943134
760	0.142746	0.0957888
761	0.690145	0.682793
762	0.375584	0.352498
763	1.00848	0.957472
764	-0.316685	-0.353056
765	1.16121	1.14119
766	-0.978911	-0.954742
767	0.00488609	0.0129064
768	0.708298	0.682664
769	0.298837	0.286688
770	1.0901	1.07354
771	-0.573276	-0.590121
772	0.868381	0.82596
773	-0.227339	-0.207679
774	1.19067	1.17944
775	-1.05212	-1.05196
776	-0.191376	-0.157841
777	0.632343	0.615182
778	0.381303	0.380575
779	0.987012	0.994373
780	-0.247818	-0.273063
781	1.20665	1.21167
782	-1.11092	-1.13273
783	-0.364995	-0.409246
784	0.483861	0.50644
785	0.563478	0.59509
786	0.702414	0.672152
787	0.47493	0.458558
788	0.896584	0.871972
789	0.0145191	-0.00712659
790	1.26907	1.25496
791	-1.2522	-1.20766
792	-0.810798	-0.789388
793	-0.298293	-0.335277
794	0.63361	0.711677
795	0.349303	0.355691
796	1.02079	1.04116
797	-0.354221	-0.406098
798	1.13105	1.10565
799	-0.895436	-0.907665
800	0.218147	0.129486
801	0.66453	0.654279
802	0.450668	0.414864
803	0.918821	0.8973
804	-0.0462437	-0.0502375
805	1.27582	1.28107
806	-1.29586	-1.27481
807	-0.974327	-0.989984
808	-0.719624	-0.76454
809	-0.011086	0.0194875
810	0.783567	0.801479
811	0.136915	0.114418
812	1.20905	1.21943
813	-1.00653	-0.959
814	-0.0570542	-0.0360628
815	0.690587	0.670048
816	0.313779	0.292545
817	1.06731	1.07631
818	-0.499719	-0.499744
819	0.968259	0.946666
820	-0.463624	-0.480247
821	0.986979	0.96023
822	-0.503853	-0.52797
823	0.940827	0.86158
824	-0.395055	-0.394425
825	1.06793	0.995106
826	-0.716591	-0.660368
827	0.601756	0.587475
828	0.274512	0.279849
829	1.07372	1.07051
830	-0.536426	-0.590588
831	0.917405	0.91573
832	-0.341073	-0.346388
833	1.11364	1.05662
834	-0.83804	-0.81878
835	0.348517	0.238121
836	0.578537	0.584872
837	0.633208	0.604241
838	0.614509	0.575932
839	0.662379	0.647506
840	0.574194	0.550446
841	0.733801	0.710241
842	0.417	0.372048
843	0.975512	0.981477
844	-0.205182	-0.176756
845	1.22903	1.21268
846	-1.17507	-1.19068
847	-0.559989	-0.597359
848	0.2108	0.205745
849	0.768829	0.743558
850	0.235522	0.198065
851	1.15506	1.14015
852	-0.794698	-0.820581
853	0.464826	0.471616
854	0.46102	0.455413
855	0.837452	0.801666
856	0.162565	0.112739
857	1.21409	1.20366
858	-1.01432	-1.00334
859	-0.0747158	-0.101244
860	0.690669	0.710463
861	0.312253	0.306201
862	1.07447	1.06165
863	-0.523857	-0.562612
864	0.941798	0.885022
865	-0.397605	-0.382447
866	1.06671	1.01185
867	-0.712767	-0.632176
868	0.609362	0.565145
869	0.269743	0.252215
870	1.08087	1.06241
871	-0.557437	-0.568715
872	0.89151	0.868714
873	-0.279522	-0.312417
874	1.15837	1.13522
875	-0.966293	-0.897856
876	0.0431179	-0.0318014
877	0.708341	0.723003
878	0.305305	0.24967
879	1.07862	1.06865
880	-0.54049	-0.514714
881	0.911447	0.884927
882	-0.328676	-0.36597
883	1.12156	1.09708
884	-0.862168	-0.858317
885	0.297888	0.238471
886	0.617674	0.634632
887	0.555444	0.50658
888	0.757408	0.765845
889	0.361637	0.329329
890	1.04618	1.02879
891	-0.420002	-0.486573
892	1.06778	1.02184
893	-0.721109	-0.755537
894	0.589354	0.563163
895	0.299501	0.299151
896	1.0548	1.05107
897	-0.465311	-0.531248
898	1.01127	1.01015
899	-0.569041	-0.578249
900	0.844019	0.821573
901	-0.167677	-0.177775
902	1.21449	1.16293
903	-1.11504	-1.02606
904	-0.378937	-0.448724
905	0.46896	0.457951
906	0.576335	0.561663
907	0.668665	0.629414
908	0.545566	0.500638
909	0.786562	0.800709
910	0.295456	0.264362
911	1.1131	1.10844
912	-0.642929	-0.67317
913	0.756045	0.738457
914	0.00825878	-0.0144415
915	1.224	1.20672
916	-1.0935	-1.03713
917	-0.30155	-0.32497
918	0.544117	0.534028
919	0.493869	0.462158
920	0.819868	0.81919
921	0.20518	0.14953
922	1.17888	1.1918
923	-0.885071	-0.886275
924	0.26044	0.278257
925	0.641662	0.645821
926	0.50281	0.501689
927	0.839232	0.823462
928	0.166514	0.12503
929	1.21434	1.19188
930	-1.01343	-1.00062
931	-0.0721415	-0.0967554
932	0.685229	0.69429
933	0.322395	0.33729
934	1.06125	1.03636
935	-0.474304	-0.497108
936	1.00104	0.982677
937	-0.544461	-0.583437
938	0.886308	0.837637
939	-0.26577	-0.291659
940	1.16805	1.08444
941	-0.987307	-0.928195
942	-0.0130234	-0.0906741
943	0.705213	0.681803
944	0.299801	0.281111
945	1.08685	1.10496
946	-0.563307	-0.54071
947	0.883674	0.849031
948	-0.261811	-0.297918
949	1.16788	1.15864
950	-0.992904	-0.992217
951	-0.0349349	-0.029008
952	0.703466	0.690265
953	0.298013	0.284438
954	1.08868	1.10813
955	-0.568381	-0.550553
956	0.874712	0.865651
957	-0.242443	-0.278189
958	1.18123	1.16326
959	-1.02941	-0.961421
960	-0.1279	-0.189625
961	0.665441	0.664838
962	0.343536	0.363648
963	1.03212	1.0377
964	-0.388012	-0.410409
965	1.0983	1.05555
966	-0.803628	-0.819051
967	0.425113	0.427664
968	0.501657	0.485698
969	0.781728	0.735752
970	0.293056	0.264526
971	1.1117	1.09525
972	-0.643811	-0.673994
973	0.750937	0.735201
974	0.0223176	-0.018633
975	1.22691	1.18025
976	-1.10045	-1.05062
977	-0.3262	-0.327029
978	0.520389	0.515738
979	0.521064	0.558723
980	0.775892	0.77025
981	0.314495	0.329834
982	1.09399	1.13011
983	-0.581363	-0.619831
984	0.849722	0.82299
985	-0.184501	-0.203745
986	1.21161	1.1662
987	-1.1105	-1.11363
988	-0.35741	-0.418541
989	0.48915	0.481445
990	0.557137	0.552856
991	0.711916	0.673017
992	0.461894	0.430373
993	0.915984	0.939158
994	-0.0389754	-0.083353
995	1.27245	1.28399
996	-1.27943	-1.22707
997	-0.91196	-0.94178
998	-0.548248	-0.586577
999	0.307684	0.34007
1000	0.69933	0.716821

## Sheet: Fig4b
Target		Output
x(n)	y(n)	x(n)	y(n)
1.26914	0.00486279	1.19712	-0.0874002
-1.2503	0.380741	-1.30478	0.359135
-0.807345	-0.375089	-0.868329	-0.391435
-0.291142	-0.242203	-0.373979	-0.260499
0.640709	-0.0873427	0.615946	-0.112194
0.339617	0.192213	0.309476	0.184784
1.02741	0.101885	1.01606	0.0928427
-0.375488	0.308222	-0.463389	0.304819
1.10937	-0.112647	1.06804	-0.139017
-0.840145	0.332811	-0.956477	0.320413
0.346883	-0.252044	0.3149	-0.286943
0.57529	0.104065	0.549732	0.0944701
0.636522	0.172587	0.620986	0.164919
0.608452	0.190956	0.571371	0.186296
0.673685	0.182535	0.666782	0.171411
0.545563	0.202106	0.538331	0.200035
0.78692	0.163669	0.763354	0.161499
0.30103	0.236076	0.251981	0.229006
1.10818	0.0903089	1.16355	0.0755943
-0.628199	0.332453	-0.72134	0.349065
0.780531	-0.18846	0.819098	-0.216402
-0.0383886	0.234159	-0.12108	0.245729
1.23144	-0.0115166	1.2298	-0.036324
-1.13809	0.369431	-1.15679	0.36894
-0.442675	-0.341426	-0.411358	-0.347037
0.383219	-0.132802	0.409925	-0.123408
0.656839	0.114966	0.682253	0.122978
0.509688	0.197052	0.476428	0.204676
0.833756	0.152907	0.864609	0.142929
0.185544	0.250127	0.139252	0.259383
1.20285	0.0556633	1.23158	0.0417756
-0.975228	0.360855	-0.966959	0.369475
0.0284415	-0.292568	0.0446249	-0.290088
0.706681	0.00853244	0.713464	0.0133875
0.309146	0.212004	0.315171	0.214039
1.0771	0.0927438	1.10697	0.0945513
-0.533563	0.323129	-0.564526	0.332091
0.925103	-0.160069	0.971251	-0.169358
-0.357564	0.277531	-0.430321	0.291375
1.1044	-0.107269	1.07562	-0.129096
-0.813068	0.331319	-0.879495	0.322687
0.406366	-0.24392	0.454193	-0.263848
0.522478	0.12191	0.541372	0.136258
0.738347	0.156743	0.734516	0.162412
0.395711	0.221504	0.390746	0.220355
0.998279	0.118713	1.00007	0.117224
-0.277594	0.299484	-0.314229	0.300022
1.18989	-0.0832783	1.21346	-0.0942688
-1.05827	0.356966	-1.10918	0.364037
-0.210019	-0.31748	-0.219379	-0.332753
0.619997	-0.0630057	0.626042	-0.0658138
0.396827	0.185999	0.409174	0.187812
0.96404	0.119048	0.974818	0.122752
-0.183228	0.289212	-0.210307	0.292446
1.2477	-0.0549684	1.2955	-0.063092
-1.23631	0.37431	-1.19736	0.388649
-0.76386	-0.370893	-0.752008	-0.359208
-0.186151	-0.229158	-0.247456	-0.225602
0.722926	-0.0558452	0.807875	-0.0742369
0.212546	0.216878	0.196112	0.242362
1.14968	0.0637637	1.21154	0.0588336
-0.786573	0.344903	-0.808814	0.363463
0.477727	-0.235972	0.535752	-0.242644
0.444219	0.143318	0.41456	0.160726
0.86879	0.133266	0.876526	0.124368
0.0739471	0.260637	0.0919315	0.262958
1.24866	0.0221841	1.24456	0.0275795
-1.15938	0.374597	-1.10057	0.373369
-0.507349	-0.347813	-0.431188	-0.330171
0.290899	-0.152205	0.3256	-0.129357
0.731487	0.0872698	0.737367	0.09768
0.337439	0.219446	0.315266	0.22121
1.05582	0.101232	1.11971	0.0945797
-0.458453	0.316746	-0.513659	0.335913
1.02217	-0.137536	1.04572	-0.154098
-0.599631	0.30665	-0.679747	0.313715
0.80248	-0.179889	0.778486	-0.203924
-0.0816893	0.240744	-0.150812	0.233546
1.2339	-0.0245068	1.22743	-0.0452437
-1.15992	0.37017	-1.09473	0.36823
-0.512552	-0.347977	-0.476218	-0.328418
0.289994	-0.153766	0.295693	-0.142866
0.727907	0.0869983	0.747762	0.0887078
0.346413	0.218372	0.288794	0.224329
1.05216	0.103924	1.06569	0.0866381
-0.444127	0.315647	-0.425818	0.319708
1.03831	-0.133238	1.05752	-0.127745
-0.644202	0.311494	-0.696467	0.317257
0.730896	-0.193261	0.747534	-0.20894
0.0617703	0.219269	0.0244672	0.22426
1.21693	0.0185311	1.1978	0.00734016
-1.0525	0.36508	-1.01829	0.359341
-0.18481	-0.315751	-0.140867	-0.305486
0.636294	-0.055443	0.674012	-0.04226
0.380808	0.190888	0.38836	0.202204
0.994682	0.114242	0.996497	0.116508
-0.270919	0.298405	-0.216758	0.298949
1.19659	-0.0812758	1.21151	-0.0650274
-1.08721	0.358977	-1.09845	0.363454
-0.29458	-0.326164	-0.256832	-0.329535
0.551405	-0.0883739	0.551517	-0.0770495
0.488997	0.165421	0.498548	0.165455
0.832833	0.146699	0.836381	0.149564
0.177181	0.24985	0.21734	0.250914
1.20552	0.0531543	1.21821	0.065202
-0.98641	0.361657	-1.01811	0.365464
-0.00545913	-0.295923	0.0518278	-0.305432
0.706753	-0.00163774	0.699704	0.0155483
0.30025	0.212026	0.311318	0.209911
1.08726	0.0900749	1.12986	0.0933953
-0.562302	0.326179	-0.540283	0.338958
0.883884	-0.16869	0.88953	-0.162085
-0.262818	0.265165	-0.259472	0.266859
1.16895	-0.0788454	1.17659	-0.0778415
-0.989679	0.350684	-0.984505	0.352978
-0.0175491	-0.296904	0.00434502	-0.295351
0.705568	-0.00526473	0.683137	0.00130351
0.297023	0.21167	0.330944	0.204941
1.08741	0.0891068	1.09678	0.0992833
-0.567213	0.326224	-0.55784	0.329033
0.876377	-0.170164	0.91138	-0.167352
-0.246244	0.262913	-0.274276	0.273414
1.17914	-0.0738732	1.19858	-0.0822829
-1.02043	0.353741	-0.98232	0.359574
-0.100031	-0.306129	-0.06627	-0.294696
0.680557	-0.0300094	0.644521	-0.019881
0.32373	0.204167	0.37332	0.193356
1.05519	0.0971191	1.05212	0.111996
-0.464144	0.316556	-0.502053	0.315637
1.01354	-0.139243	1.02858	-0.150616
-0.579821	0.304063	-0.602642	0.308573
0.832252	-0.173946	0.833811	-0.180793
-0.144608	0.249676	-0.14513	0.250143
1.21702	-0.0433825	1.23785	-0.043539
-1.11893	0.365107	-1.06417	0.371356
-0.387005	-0.33568	-0.370494	-0.319251
0.456397	-0.116102	0.477708	-0.111148
0.592271	0.136919	0.587848	0.143312
0.646771	0.177681	0.630215	0.176354
0.591533	0.194031	0.61218	0.189064
0.703054	0.17746	0.709607	0.183654
0.483904	0.210916	0.499185	0.212882
0.88263	0.145171	0.887654	0.149756
0.0576082	0.264789	0.0594368	0.266296
1.25865	0.0172825	1.27234	0.017831
-1.19788	0.377594	-1.14213	0.381703
-0.632329	-0.359364	-0.514217	-0.34264
0.0806406	-0.189699	0.0715515	-0.154265
0.798303	0.0241922	0.820813	0.0214654
0.132581	0.239491	0.105362	0.246244
1.21412	0.0397742	1.19365	0.0316085
-1.02018	0.364235	-1.02796	0.358095
-0.0946055	-0.306054	-0.135992	-0.308387
0.681175	-0.0283816	0.678286	-0.0407975
0.323513	0.204353	0.350085	0.203486
1.05588	0.097054	1.0484	0.105026
-0.464767	0.316763	-0.496772	0.31452
1.01526	-0.13943	1.01473	-0.149032
-0.584562	0.304577	-0.607479	0.304419
0.82225	-0.175369	0.836124	-0.182244
-0.125478	0.246675	-0.133332	0.250837
1.2273	-0.0376434	1.23368	-0.0399995
-1.14711	0.368191	-1.10213	0.370104
-0.473803	-0.344133	-0.459575	-0.33064
0.344517	-0.142141	0.371979	-0.137872
0.690123	0.103355	0.717716	0.111594
0.440612	0.207037	0.37051	0.215315
0.934934	0.132183	0.993002	0.111153
-0.0912607	0.28048	-0.110147	0.297901
1.26549	-0.0273782	1.28982	-0.033044
-1.26887	0.379647	-1.25234	0.386946
-0.873478	-0.38066	-0.841143	-0.375702
-0.448539	-0.262043	-0.494833	-0.252343
0.457282	-0.134562	0.480114	-0.14845
0.571842	0.137185	0.614675	0.144034
0.679449	0.171553	0.6814	0.184403
0.522085	0.203835	0.507394	0.20442
0.82456	0.156625	0.813377	0.152218
0.20495	0.247368	0.200904	0.244013
1.18695	0.0614851	1.18822	0.0602712
-0.911299	0.356086	-0.906796	0.356465
0.194384	-0.27339	0.205942	-0.272039
0.671497	0.0583152	0.674337	0.0617826
0.424639	0.201449	0.446536	0.202301
0.947243	0.127392	0.967958	0.133961
-0.130524	0.284173	-0.157117	0.290387
1.26081	-0.0391573	1.27554	-0.0471352
-1.26249	0.378243	-1.24196	0.382662
-0.851853	-0.378748	-0.813562	-0.372589
-0.393886	-0.255556	-0.44662	-0.244068
0.525982	-0.118166	0.564232	-0.133986
0.499063	0.157795	0.502329	0.16927
0.806256	0.149719	0.837028	0.150699
0.239161	0.241877	0.205157	0.251108
1.16044	0.0717483	1.18196	0.061547
-0.814596	0.348133	-0.758483	0.354587
0.421324	-0.244379	0.388181	-0.227545
0.507982	0.126397	0.506187	0.116454
0.76213	0.152395	0.755691	0.151856
0.339105	0.228639	0.318921	0.226707
1.06592	0.101732	1.04183	0.0956762
-0.485716	0.319777	-0.457191	0.312548
0.987808	-0.145715	0.978258	-0.137157
-0.511876	0.296342	-0.546122	0.293477
0.927959	-0.153563	0.919552	-0.163836
-0.361765	0.278388	-0.36449	0.275866
1.09528	-0.10853	1.08316	-0.109347
-0.789287	0.328583	-0.807612	0.324947
0.45778	-0.236786	0.450251	-0.242284
0.471166	0.137334	0.462197	0.135075
0.829134	0.14135	0.816217	0.138659
0.180704	0.24874	0.197669	0.244865
1.20042	0.0542111	1.18117	0.0593008
-0.958985	0.360126	-0.974855	0.35435
0.0750456	-0.287696	0.122001	-0.292456
0.700926	0.0225137	0.714215	0.0366004
0.33243	0.210278	0.374388	0.214265
1.05896	0.0997289	1.07975	0.112316
-0.471888	0.317688	-0.472279	0.323926
1.00798	-0.141567	1.0238	-0.141684
-0.565152	0.302393	-0.594886	0.307139
0.857757	-0.169545	0.833458	-0.178466
-0.197545	0.257327	-0.243233	0.250037
1.20302	-0.0592635	1.17767	-0.0729698
-1.08856	0.360905	-1.05105	0.353301
-0.299102	-0.326569	-0.259632	-0.315316
0.546804	-0.0897305	0.549855	-0.0778897
0.494874	0.164041	0.490112	0.164956
0.81945	0.148462	0.864995	0.147034
0.208504	0.245835	0.197849	0.259499
1.18725	0.0625512	1.21317	0.0593546
-0.90813	0.356174	-0.940392	0.36395
0.20323	-0.272439	0.225131	-0.282118
0.668918	0.0609691	0.658982	0.0675393
0.434157	0.200675	0.403256	0.197695
0.931511	0.130247	0.948892	0.120977
-0.0882475	0.279453	-0.106442	0.284668
1.26693	-0.0264743	1.2913	-0.0319326
-1.27025	0.38008	-1.23005	0.38739
-0.877373	-0.381075	-0.836036	-0.369015
-0.459828	-0.263212	-0.479384	-0.250811
0.442785	-0.137949	0.502066	-0.143815
0.58878	0.132836	0.605723	0.15062
0.648469	0.176634	0.613774	0.181717
0.588764	0.194541	0.619859	0.184132
0.706295	0.176629	0.71144	0.185958
0.483029	0.211889	0.480518	0.213432
0.889124	0.144909	0.932197	0.144155
0.035144	0.266737	-0.0183037	0.279659
1.26588	0.0105432	1.26531	-0.00549112
-1.23341	0.379763	-1.16583	0.379594
-0.746947	-0.370022	-0.687555	-0.34975
-0.147119	-0.224084	-0.155603	-0.206267
0.73875	-0.0441358	0.74837	-0.0466809
0.191147	0.221625	0.219646	0.224511
1.17581	0.0573442	1.1622	0.0658938
-0.878689	0.352744	-0.865506	0.348661
0.271388	-0.263607	0.315413	-0.259652
0.63599	0.0814165	0.631768	0.0946239
0.514708	0.190797	0.522615	0.18953
0.819008	0.154412	0.819399	0.156784
0.213813	0.245702	0.186698	0.24582
1.18507	0.0641438	1.20899	0.0560093
-0.901882	0.355521	-0.934934	0.362697
0.216085	-0.270565	0.285563	-0.28048
0.662558	0.0648255	0.686841	0.0856689
0.448677	0.198768	0.478596	0.206052
0.915601	0.134603	0.927259	0.143579
-0.0394365	0.27468	-0.0410109	0.278178
1.2717	-0.011831	1.2834	-0.0123033
-1.27649	0.381511	-1.22614	0.385021
-0.901272	-0.382947	-0.872264	-0.367841
-0.52251	-0.270382	-0.541846	-0.261679
0.35016	-0.156753	0.368589	-0.162554
0.677347	0.105048	0.7282	0.110577
0.46268	0.203204	0.436631	0.21846
0.900882	0.138804	0.926109	0.130989
0.00536293	0.270265	-0.0219089	0.277833
1.2679	0.00160888	1.29002	-0.00657266
-1.25035	0.380369	-1.19446	0.387007
-0.807706	-0.375106	-0.742732	-0.358339
-0.289178	-0.242312	-0.330505	-0.22282
0.638707	-0.0867535	0.682091	-0.0991514
0.342396	0.191612	0.360441	0.204627
1.03026	0.102719	1.06105	0.108132
-0.383724	0.309078	-0.361892	0.318314
1.10427	-0.115117	1.0705	-0.108568
-0.82332	0.331281	-0.837487	0.321151
0.379779	-0.246996	0.404821	-0.251246
0.553814	0.113934	0.554987	0.121446
0.686496	0.166144	0.707273	0.166496
0.504623	0.205949	0.445922	0.212182
0.848923	0.151387	0.876903	0.133777
0.139239	0.254677	0.126272	0.263071
1.22661	0.0417718	1.25195	0.0378816
-1.06297	0.367982	-1.02798	0.375584
-0.210493	-0.318891	-0.200976	-0.308394
0.617352	-0.0631478	0.631665	-0.0602928
0.404445	0.185206	0.422872	0.189499
0.957556	0.121334	0.968664	0.126862
-0.164711	0.287267	-0.136795	0.290599
1.24749	-0.0494134	1.28169	-0.0410384
-1.23048	0.374247	-1.18456	0.384508
-0.745452	-0.369145	-0.699843	-0.355369
-0.147101	-0.223636	-0.177976	-0.209953
0.742821	-0.0441304	0.799852	-0.0533927
0.179849	0.222846	0.166133	0.239956
1.17782	0.0539547	1.18431	0.0498399
-0.891502	0.353345	-0.884027	0.355293
0.239864	-0.26745	0.219205	-0.265208
0.649145	0.0719591	0.652838	0.0657616
0.487006	0.194744	0.499058	0.195852
0.857505	0.146102	0.877673	0.149717
0.118761	0.257252	0.0682532	0.263302
1.23263	0.0356282	1.26059	0.020476
-1.08997	0.36979	-1.02428	0.378177
-0.292368	-0.32699	-0.321745	-0.307285
0.552218	-0.0877104	0.562476	-0.0965234
0.489449	0.165665	0.481056	0.168743
0.831786	0.146835	0.809394	0.144317
0.177648	0.249536	0.202613	0.242818
1.20055	0.0532944	1.21632	0.0607838
-0.964027	0.360164	-0.958824	0.364896
0.0553038	-0.289208	0.0660456	-0.287647
0.705637	0.0165911	0.722207	0.0198137
0.323011	0.211691	0.326909	0.216662
1.06361	0.0969032	1.07583	0.0980726
-0.487995	0.319084	-0.504227	0.322749
0.991133	-0.146399	0.976222	-0.151268
-0.523893	0.29734	-0.569804	0.292867
0.91576	-0.157168	0.879308	-0.170941
-0.33341	0.274728	-0.321989	0.263793
1.12079	-0.100023	1.07948	-0.0965967
-0.855183	0.336236	-0.829891	0.323845
0.313612	-0.256555	0.280743	-0.248967
0.60414	0.0940837	0.59043	0.0842229
0.585424	0.181242	0.574169	0.177129
0.700373	0.175627	0.710679	0.172251
0.488614	0.210112	0.455934	0.213204
0.876684	0.146584	0.896662	0.13678
0.0693602	0.263005	0.0199624	0.268999
1.25771	0.0208081	1.26986	0.00598871
-1.19036	0.377312	-1.17006	0.380959
-0.600573	-0.357109	-0.586869	-0.351019
0.134715	-0.180172	0.141755	-0.176061
0.792033	0.0404146	0.81882	0.0425266
0.162656	0.23761	0.173643	0.245646
1.20252	0.0487968	1.16423	0.0520929
-0.9731	0.360755	-0.990216	0.349268
0.0399995	-0.29193	0.0817201	-0.297065
0.708431	0.0119998	0.731155	0.024516
0.309744	0.212529	0.299908	0.219347
1.07573	0.0929233	1.08023	0.0899723
-0.52817	0.322718	-0.555942	0.324069
0.929682	-0.158451	0.944562	-0.166783
-0.369832	0.278905	-0.394394	0.283369
1.08985	-0.11095	1.08318	-0.118318
-0.774596	0.326954	-0.811548	0.324955
0.48194	-0.232379	0.519366	-0.243464
0.443866	0.144582	0.432388	0.15581
0.867364	0.13316	0.856789	0.129716
0.0814085	0.260209	0.0994221	0.257037
1.2549	0.0244225	1.245	0.0298266
-1.1802	0.376471	-1.17627	0.373499
-0.574827	-0.35406	-0.509008	-0.352881
0.181026	-0.172448	0.197571	-0.152702
0.778798	0.0543079	0.78085	0.0592712
0.205179	0.233639	0.161199	0.234255
1.17515	0.0615537	1.17299	0.0483597
-0.871469	0.352545	-0.826439	0.351897
0.290459	-0.261441	0.269023	-0.247932
0.620363	0.0871376	0.625914	0.080707
0.55047	0.186109	0.517624	0.187774
0.764541	0.165141	0.796039	0.155287
0.345459	0.229362	0.335731	0.238812
1.05987	0.103638	1.0742	0.100719
-0.467767	0.317962	-0.466384	0.322259
1.00832	-0.14033	0.998562	-0.139915
-0.566146	0.302495	-0.578338	0.299568
0.858112	-0.169844	0.809864	-0.173501
-0.200115	0.257434	-0.179237	0.242959
1.20116	-0.0600344	1.17355	-0.0537711
-1.08011	0.360348	-1.07579	0.352064
-0.273562	-0.324033	-0.277616	-0.322738
0.568013	-0.0820685	0.59653	-0.0832848
0.464956	0.170404	0.463295	0.178959
0.866626	0.139487	0.891512	0.138989
0.0910198	0.259988	0.0613803	0.267454
1.25011	0.0273059	1.25876	0.0184141
-1.15791	0.375033	-1.1009	0.377627
-0.505258	-0.347372	-0.395978	-0.330269
0.29864	-0.151577	0.271457	-0.118793
0.724398	0.0895921	0.777352	0.0814371
0.351774	0.217319	0.299541	0.233205
1.0431	0.105532	1.05809	0.0898623
-0.420612	0.312929	-0.46528	0.317427
1.06428	-0.126184	1.05245	-0.139584
-0.71385	0.319285	-0.692385	0.315734
0.606313	-0.214155	0.57063	-0.207715
0.274152	0.181894	0.255672	0.171189
1.07699	0.0822455	1.04752	0.0767017
-0.541322	0.323096	-0.541677	0.314257
0.913081	-0.162397	0.901199	-0.162503
-0.337052	0.273924	-0.379312	0.27036
1.11366	-0.101116	1.07716	-0.113794
-0.834977	0.334099	-0.876154	0.323148
0.360418	-0.250493	0.293003	-0.262846
0.566084	0.108126	0.581735	0.0879008
0.659138	0.169825	0.612526	0.17452
0.559164	0.197741	0.554079	0.183758
0.758454	0.167749	0.773062	0.166224
0.362441	0.227536	0.386044	0.231919
1.04888	0.108732	1.03412	0.115813
-0.430624	0.314665	-0.436476	0.310235
1.05446	-0.129187	0.995207	-0.130943
-0.685924	0.316338	-0.714731	0.298562
0.660506	-0.205777	0.661896	-0.214419
0.181797	0.198152	0.181204	0.198569
1.15389	0.0545392	1.13778	0.0543612
-0.804714	0.346168	-0.795287	0.341333
0.443152	-0.241414	0.437151	-0.238586
0.483235	0.132946	0.488754	0.131145
0.803303	0.14497	0.797196	0.146626
0.241941	0.240991	0.24022	0.239159
1.15662	0.0725823	1.17419	0.0720659
-0.800714	0.346986	-0.791157	0.352256
0.448446	-0.240214	0.426028	-0.237347
0.477009	0.134534	0.428804	0.127809
0.816307	0.143103	0.815652	0.128641
0.209579	0.244892	0.186042	0.244696
1.18566	0.0628737	1.17619	0.0558126
-0.90332	0.355697	-0.896559	0.352856
0.212869	-0.270996	0.212424	-0.268968
0.667808	0.0638606	0.664676	0.0637273
0.436966	0.200342	0.447133	0.199403
0.933252	0.13109	0.925823	0.13414
-0.0897877	0.279976	-0.130816	0.277747
1.26931	-0.0269363	1.25367	-0.0392447
-1.2798	0.380793	-1.18695	0.376101
-0.912181	-0.383939	-0.933455	-0.356085
-0.551241	-0.273654	-0.609841	-0.280037
0.302831	-0.165372	0.321335	-0.182952
0.704507	0.0908493	0.72127	0.0964006
0.395588	0.211352	0.397297	0.216381
0.991379	0.118677	1.00799	0.119189
-0.254934	0.297414	-0.290361	0.302397
1.20942	-0.0764803	1.20704	-0.0871084
-1.12592	0.362825	-1.10275	0.362113
-0.411045	-0.337776	-0.411192	-0.330825
0.427911	-0.123313	0.460231	-0.123358
0.623741	0.128373	0.607634	0.138069
0.577701	0.187122	0.554078	0.18229
0.719532	0.17331	0.708715	0.166223
0.448645	0.21586	0.447942	0.212615
0.936591	0.134593	0.939154	0.134383
-0.0933629	0.280977	-0.120503	0.281746
1.26757	-0.0280089	1.24899	-0.036151
-1.27527	0.380271	-1.18145	0.374697
-0.899531	-0.382581	-0.952763	-0.354436
-0.51424	-0.269859	-0.493414	-0.285829
0.362716	-0.154272	0.398469	-0.148024
0.658391	0.108815	0.713182	0.119541
0.498109	0.197517	0.466963	0.213955
0.850623	0.149433	0.849765	0.140089
0.134687	0.255187	0.144634	0.25493
1.22851	0.0404062	1.2106	0.0433902
-1.07112	0.368552	-1.01379	0.36318
-0.238618	-0.321336	-0.229246	-0.304138
0.60215	-0.0715854	0.615399	-0.0687738
0.427052	0.180645	0.42064	0.18462
0.924549	0.128116	0.959768	0.126192
-0.0703379	0.277365	-0.131749	0.28793
1.26762	-0.0211014	1.26671	-0.0395248
-1.27552	0.380286	-1.21929	0.380012
-0.898857	-0.382655	-0.902688	-0.365788
-0.511213	-0.269657	-0.536439	-0.270806
0.36412	-0.153364	0.375449	-0.160932
0.660183	0.109236	0.673689	0.112635
0.499652	0.198055	0.456259	0.202107
0.849299	0.149896	0.862985	0.136878
0.142536	0.25479	0.0880217	0.258895
1.22416	0.0427607	1.21051	0.0264065
-1.04915	0.367249	-1.01765	0.363153
-0.171622	-0.314744	-0.17407	-0.305295
0.648257	-0.0514867	0.631094	-0.052221
0.361175	0.194477	0.417434	0.189328
1.01207	0.108352	1.001	0.12523
-0.324966	0.30362	-0.308002	0.3003
1.15884	-0.0974898	1.16009	-0.0924005
-0.980067	0.347651	-0.929859	0.348028
0.00353454	-0.29402	0.00333894	-0.278958
0.708017	0.00106036	0.681776	0.00100168
0.298344	0.212405	0.320476	0.204533
1.09085	0.0895032	1.1094	0.0961428
-0.577212	0.327256	-0.65964	0.332821
0.861649	-0.173163	0.869596	-0.197892
-0.21089	0.258495	-0.276953	0.260879
1.19453	-0.063267	1.18034	-0.0830859
-1.05812	0.35836	-1.05067	0.354103
-0.209201	-0.317435	-0.241436	-0.3152
0.620713	-0.0627602	0.628512	-0.0724307
0.39861	0.186214	0.375081	0.188553
0.964797	0.119583	0.984202	0.112524
-0.180614	0.289439	-0.221711	0.295261
1.24292	-0.0541841	1.28438	-0.0665134
-1.21723	0.372875	-1.17331	0.385314
-0.702664	-0.36517	-0.655482	-0.351993
-0.0609338	-0.210799	-0.0769912	-0.196645
0.789157	-0.0182801	0.771108	-0.0230974
0.11108	0.236747	0.0920263	0.231332
1.21941	0.0333239	1.1976	0.0276079
-1.04889	0.365824	-1.0521	0.359279
-0.17103	-0.314667	-0.188476	-0.315629
0.637123	-0.051309	0.690914	-0.0565427
0.378253	0.191137	0.379743	0.207274
0.991398	0.113476	0.970406	0.113923
-0.264585	0.297419	-0.328581	0.291122
1.19737	-0.0793754	1.19999	-0.0985742
-1.0831	0.359211	-1.06053	0.359998
-0.27983	-0.324929	-0.309802	-0.318158
0.567335	-0.0839491	0.562154	-0.0929407
0.460402	0.170201	0.478147	0.168646
0.875817	0.138121	0.889169	0.143444
0.0680037	0.262745	0.0375049	0.266751
1.25366	0.0204011	1.27563	0.0112515
-1.17808	0.376097	-1.09285	0.38269
-0.568931	-0.353425	-0.598232	-0.327856
0.197795	-0.170679	0.18718	-0.17947
0.770235	0.0593385	0.803452	0.056154
0.229793	0.23107	0.180712	0.241035
1.1598	0.068938	1.15679	0.0542136
-0.812666	0.347939	-0.790798	0.347036
0.425172	-0.2438	0.454988	-0.237239
0.502655	0.127552	0.494391	0.136497
0.773389	0.150797	0.750193	0.148317
0.310142	0.232017	0.314483	0.225058
1.09227	0.0930427	1.09162	0.094345
-0.580271	0.327681	-0.640988	0.327486
0.858382	-0.174081	0.859257	-0.192296
-0.204347	0.257515	-0.248118	0.257777
1.195	-0.061304	1.17633	-0.0744353
-1.06417	0.3585	-1.01223	0.352898
-0.225087	-0.319251	-0.240342	-0.303669
0.605905	-0.0675261	0.631367	-0.0721025
0.413865	0.181772	0.42305	0.18941
0.940895	0.124159	0.930663	0.126915
-0.114142	0.282268	-0.113437	0.279199
1.26635	-0.0342427	1.28715	-0.0340311
-1.2798	0.379906	-1.20512	0.386145
-0.912176	-0.383941	-0.916478	-0.361535
-0.552083	-0.273653	-0.586371	-0.274943
0.297718	-0.165625	0.3335	-0.175911
0.707241	0.0893154	0.765746	0.10005
0.395394	0.212172	0.317045	0.229724
0.988271	0.118618	0.982267	0.0951135
-0.253353	0.296481	-0.278788	0.29468
1.21132	-0.076006	1.15948	-0.0836364
-1.13285	0.363395	-1.12953	0.347845
-0.429604	-0.339854	-0.435714	-0.338859
0.402985	-0.128881	0.407144	-0.130714
0.64	0.120895	0.67701	0.122143
0.546862	0.192	0.497851	0.203103
0.773382	0.164058	0.799767	0.149355
0.324403	0.232014	0.316213	0.23993
1.08311	0.0973209	1.076	0.0948638
-0.541185	0.324933	-0.538128	0.322799
0.910198	-0.162355	0.879992	-0.161438
-0.321991	0.273059	-0.381051	0.263998
1.1309	-0.0965974	1.09937	-0.114315
-0.88763	0.33927	-0.871249	0.329812
0.234995	-0.266289	0.224139	-0.261375
0.658609	0.0704986	0.644408	0.0672417
0.4632	0.197583	0.448184	0.193322
0.895293	0.13896	0.920996	0.134455
0.015919	0.268588	0.0110375	0.276299
1.2726	0.00477569	1.25325	0.00331126
-1.26166	0.381779	-1.17895	0.375974
-0.847389	-0.378498	-0.821449	-0.353686
-0.381468	-0.254217	-0.38982	-0.246435
0.545167	-0.114441	0.584387	-0.116946
0.467201	0.16355	0.465174	0.175316
0.859537	0.14016	0.84618	0.139552
0.106772	0.257861	0.0593504	0.253854
1.24605	0.0320315	1.24446	0.0178051
-1.14372	0.373816	-1.10361	0.373338
-0.457253	-0.343117	-0.459386	-0.331082
0.369142	-0.137176	0.367617	-0.137816
0.67299	0.110743	0.696638	0.110285
0.48026	0.201897	0.417784	0.208991
0.880868	0.144078	0.892852	0.125335
0.0586135	0.26426	0.0212117	0.267856
1.26046	0.017584	1.28146	0.0063635
-1.20957	0.378139	-1.17068	0.384437
-0.667049	-0.362871	-0.653627	-0.351205
0.0132641	-0.200115	0.0667696	-0.196088
0.796736	0.00397922	0.799289	0.0200309
0.120718	0.239021	0.0607908	0.239787
1.21715	0.0362153	1.17973	0.0182372
-1.04309	0.365146	-0.959675	0.353918
-0.157503	-0.312926	-0.177785	-0.287902
0.652963	-0.047251	0.658527	-0.0533355
0.362006	0.195889	0.356883	0.197558
1.01461	0.108602	1.00127	0.107065
-0.331299	0.304384	-0.348295	0.300381
1.15155	-0.0993897	1.14326	-0.104488
-0.954979	0.345465	-0.957775	0.342978
0.0699265	-0.286494	0.0498603	-0.287333
0.706007	0.0209779	0.703444	0.0149581
0.324474	0.211802	0.307639	0.211033
1.06505	0.0973422	1.04764	0.0922917
-0.491752	0.319516	-0.474287	0.314293
0.979394	-0.147525	0.959273	-0.142286
-0.489738	0.293818	-0.509858	0.287782
0.958452	-0.146922	0.921853	-0.152958
-0.436342	0.287536	-0.454873	0.276556
1.02269	-0.130903	0.958569	-0.136462
-0.595532	0.306806	-0.597071	0.287571
0.811971	-0.17866	0.745435	-0.179121
-0.106839	0.243591	-0.102294	0.223631
1.22524	-0.0320517	1.22134	-0.0306882
-1.13184	0.367572	-1.08974	0.366401
-0.427414	-0.339552	-0.470256	-0.326922
0.402998	-0.128224	0.436714	-0.141077
0.648454	0.1209	0.650966	0.131014
0.531319	0.194536	0.507633	0.19529
0.801384	0.159396	0.786541	0.15229
0.262566	0.240415	0.216673	0.235962
1.14854	0.0787699	1.19174	0.065002
-0.767775	0.344561	-0.788844	0.357521
0.518333	-0.230333	0.487989	-0.236653
0.392935	0.1555	0.347717	0.146397
0.941374	0.117881	0.915841	0.104315
-0.125153	0.282412	-0.159472	0.274752
1.26164	-0.0375459	1.23103	-0.0478415
-1.26809	0.378492	-1.2288	0.369309
-0.871893	-0.380428	-0.904343	-0.368639
-0.447676	-0.261568	-0.478677	-0.271303
0.459708	-0.134303	0.503156	-0.143603
0.567964	0.137912	0.591764	0.150947
0.683317	0.170389	0.651131	0.177529
0.513531	0.204995	0.515133	0.195339
0.83749	0.154059	0.843273	0.15454
0.177311	0.251247	0.0852061	0.252982
1.20702	0.0531934	1.19152	0.0255618
-0.986321	0.362107	-0.975082	0.357456
0.00157201	-0.295896	-0.0340865	-0.292525
0.707288	0.000471603	0.69139	-0.0102259
0.301707	0.212186	0.291005	0.207417
1.08626	0.0905121	1.07313	0.0873016
-0.56333	0.325879	-0.554467	0.32194
0.883851	-0.168999	0.839481	-0.16634
-0.26258	0.265155	-0.243093	0.251844
1.16851	-0.078774	1.15197	-0.0729278
-0.991207	0.350552	-0.979746	0.345591
-0.0238249	-0.297362	-0.055663	-0.293924
0.702321	-0.00714748	0.666008	-0.0166989
0.305585	0.210696	0.299959	0.199802
1.08322	0.0916756	1.08196	0.0899876
-0.552388	0.324967	-0.53428	0.324587
0.899407	-0.165717	0.878203	-0.160284
-0.299917	0.269822	-0.325132	0.263461
1.14023	-0.0899751	1.11067	-0.0975396
-0.907997	0.34207	-0.896005	0.3332
0.186191	-0.272399	0.179874	-0.268801
0.679718	0.0558574	0.697192	0.0539623
0.413697	0.203915	0.405176	0.209158
0.962315	0.124109	0.95371	0.121553
-0.170708	0.288694	-0.235171	0.286113
1.24391	-0.0512125	1.24615	-0.0705514
-1.21726	0.373172	-1.18349	0.373845
-0.700799	-0.365178	-0.660539	-0.355047
-0.0516397	-0.21024	-0.0732476	-0.198162
0.789946	-0.0154919	0.835624	-0.0219743
0.111209	0.236984	0.101505	0.250687
1.21787	0.0333626	1.2055	0.0304514
-1.0418	0.36536	-1.02403	0.361651
-0.156401	-0.312539	-0.183388	-0.30721
0.652118	-0.0469204	0.615762	-0.0550164
0.359251	0.195635	0.346089	0.184729
1.01102	0.107775	0.991825	0.103827
-0.325881	0.303305	-0.351825	0.297547
1.15358	-0.0977642	1.11157	-0.105548
-0.956118	0.346074	-0.941858	0.333472
0.0646156	-0.286835	0.0463767	-0.282557
0.704727	0.0193847	0.699417	0.013913
0.323011	0.211418	0.289603	0.209825
1.06741	0.0969033	1.0414	0.0868809
-0.495327	0.320224	-0.493258	0.312419
0.975475	-0.148598	0.997844	-0.147977
-0.477858	0.292642	-0.481843	0.299353
0.972299	-0.143357	0.932746	-0.144553
-0.466101	0.29169	-0.470935	0.279824
0.984217	-0.13983	0.95643	-0.141281
-0.493901	0.295265	-0.481252	0.286929
0.953828	-0.14817	0.92061	-0.144376
-0.423752	0.286149	-0.43529	0.276183
1.03548	-0.127126	0.982581	-0.130587
-0.629547	0.310644	-0.644551	0.294774
0.754128	-0.188864	0.709093	-0.193365
0.0106543	0.226238	0.0126191	0.212728
1.22836	0.0031963	1.19933	0.00378574
-1.11329	0.368508	-1.11532	0.359799
-0.366364	-0.333987	-0.473009	-0.334597
0.478337	-0.109909	0.528564	-0.141903
0.569569	0.143501	0.558477	0.158569
0.68552	0.170871	0.675101	0.167543
0.514221	0.205656	0.513666	0.20253
0.838565	0.154266	0.829424	0.1541
0.166927	0.251569	0.127818	0.248827
1.21377	0.0500782	1.22485	0.0383454
-1.01301	0.364132	-0.967279	0.367454
-0.0752544	-0.303904	-0.0719631	-0.290184
0.68537	-0.0225763	0.714543	-0.0215889
0.320254	0.205611	0.353483	0.214363
1.06502	0.0960761	1.04162	0.106045
-0.489532	0.319505	-0.513197	0.312485
0.985258	-0.14686	0.977141	-0.153959
-0.502785	0.295577	-0.575181	0.293142
0.940488	-0.150836	0.940718	-0.172554
-0.393093	0.282147	-0.407246	0.282215
1.06637	-0.117928	1.02276	-0.122174
-0.707165	0.31991	-0.723945	0.306829
0.621436	-0.21215	0.56808	-0.217184
0.2498	0.186431	0.239093	0.170424
1.09698	0.07494	1.07433	0.0717279
-0.611455	0.329094	-0.605732	0.3223
0.801977	-0.183436	0.790773	-0.18172
-0.0813253	0.240593	-0.129789	0.237232
1.23276	-0.0243976	1.18009	-0.0389366
-1.15204	0.369828	-1.08548	0.354026
-0.487742	-0.345611	-0.584314	-0.325643
0.321092	-0.146323	0.34243	-0.175294
0.710401	0.0963276	0.694777	0.102729
0.388536	0.21312	0.333018	0.208433
1.00316	0.116561	1.00203	0.0999053
-0.293666	0.300947	-0.362604	0.30061
1.18162	-0.0880997	1.11034	-0.108781
-1.0457	0.354487	-1.05705	0.333101
-0.177545	-0.31371	-0.252774	-0.317115
0.64414	-0.0532634	0.635854	-0.0758323
0.366555	0.193242	0.341466	0.190756
1.00497	0.109967	1.00492	0.10244
-0.306037	0.30149	-0.326642	0.301477
1.1715	-0.091811	1.17865	-0.0979926
-1.00996	0.351449	-0.984519	0.353594
-0.0785675	-0.302987	-0.0823892	-0.295356
0.692293	-0.0235703	0.681644	-0.0247168
0.305151	0.207688	0.284125	0.204493
1.07304	0.0915454	1.08553	0.0852375
-0.520044	0.321912	-0.538216	0.325659
0.943931	-0.156013	0.915629	-0.161465
-0.406264	0.283179	-0.469394	0.274689
1.05226	-0.121879	1.0353	-0.140818
-0.668242	0.315679	-0.691701	0.310589
0.691167	-0.200473	0.63273	-0.20751
0.128876	0.20735	0.0903906	0.189819
1.18593	0.0386627	1.12759	0.0271172
-0.928858	0.355779	-0.943134	0.338276
0.142746	-0.278657	0.0957888	-0.28294
0.690145	0.0428239	0.682793	0.0287366
0.375584	0.207044	0.352498	0.204838
1.00848	0.112675	0.957472	0.105749
-0.316685	0.302544	-0.353056	0.287242
1.16121	-0.0950056	1.14119	-0.105917
-0.978911	0.348364	-0.954742	0.342356
0.00488609	-0.293673	0.0129064	-0.286423
0.708298	0.00146583	0.682664	0.00387192
0.298837	0.212489	0.286688	0.204799
1.0901	0.0896511	1.07354	0.0860064
-0.573276	0.327031	-0.590121	0.322061
0.868381	-0.171983	0.82596	-0.177036
-0.227339	0.260514	-0.207679	0.247788
1.19067	-0.0682018	1.17944	-0.0623037
-1.05212	0.357202	-1.05196	0.353833
-0.191376	-0.315636	-0.157841	-0.315587
0.632343	-0.0574127	0.615182	-0.0473524
0.381303	0.189703	0.380575	0.184555
0.987012	0.114391	0.994373	0.114172
-0.247818	0.296104	-0.273063	0.298312
1.20665	-0.0743454	1.21167	-0.081919
-1.11092	0.361994	-1.13273	0.3635
-0.364995	-0.333277	-0.409246	-0.33982
0.483861	-0.109499	0.50644	-0.122774
0.563478	0.145158	0.59509	0.151932
0.702414	0.169043	0.672152	0.178527
0.47493	0.210724	0.458558	0.201645
0.896584	0.142479	0.871972	0.137567
0.0145191	0.268975	-0.00712659	0.261592
1.26907	0.00435572	1.25496	-0.00213798
-1.2522	0.380721	-1.20766	0.376487
-0.810798	-0.375659	-0.789388	-0.362299
-0.298293	-0.243239	-0.335277	-0.236816
0.63361	-0.089488	0.711677	-0.100583
0.349303	0.190083	0.355691	0.213503
1.02079	0.104791	1.04116	0.106707
-0.354221	0.306238	-0.406098	0.312348
1.13105	-0.106266	1.10565	-0.121829
-0.895436	0.339316	-0.907665	0.331695
0.218147	-0.268631	0.129486	-0.272299
0.66453	0.065444	0.654279	0.0388459
0.450668	0.199359	0.414864	0.196284
0.918821	0.1352	0.8973	0.124459
-0.0462437	0.275646	-0.0502375	0.26919
1.27582	-0.0138731	1.28107	-0.0150712
-1.29586	0.382746	-1.27481	0.38432
-0.974327	-0.388757	-0.989984	-0.382444
-0.719624	-0.292298	-0.76454	-0.296995
-0.011086	-0.215887	0.0194875	-0.229362
0.783567	-0.00332579	0.801479	0.00584624
0.136915	0.23507	0.114418	0.240444
1.20905	0.0410744	1.21943	0.0343255
-1.00653	0.362715	-0.959	0.36583
-0.0570542	-0.30196	-0.0360628	-0.2877
0.690587	-0.0171163	0.670048	-0.0108188
0.313779	0.207176	0.292545	0.201014
1.06731	0.0941338	1.07631	0.0877636
-0.499719	0.320192	-0.499744	0.322893
0.968259	-0.149916	0.946666	-0.149923
-0.463624	0.290478	-0.480247	0.284
0.986979	-0.139087	0.96023	-0.144074
-0.503853	0.296094	-0.52797	0.288069
0.940827	-0.151156	0.86158	-0.158391
-0.395055	0.282248	-0.394425	0.258474
1.06793	-0.118516	0.995106	-0.118328
-0.716591	0.320379	-0.660368	0.298532
0.601756	-0.214977	0.587475	-0.19811
0.274512	0.180527	0.279849	0.176243
1.07372	0.0823535	1.07051	0.0839548
-0.536426	0.322117	-0.590588	0.321153
0.917405	-0.160928	0.91573	-0.177176
-0.341073	0.275222	-0.346388	0.274719
1.11364	-0.102322	1.05662	-0.103916
-0.83804	0.334092	-0.81878	0.316986
0.348517	-0.251412	0.238121	-0.245634
0.578537	0.104555	0.584872	0.0714362
0.633208	0.173561	0.604241	0.175462
0.614509	0.189962	0.575932	0.181272
0.662379	0.184353	0.647506	0.17278
0.574194	0.198714	0.550446	0.194252
0.733801	0.172258	0.710241	0.165134
0.417	0.22014	0.372048	0.213072
0.975512	0.1251	0.981477	0.111614
-0.205182	0.292653	-0.176756	0.294443
1.22903	-0.0615547	1.21268	-0.0530269
-1.17507	0.36871	-1.19068	0.363804
-0.559989	-0.352522	-0.597359	-0.357204
0.2108	-0.167997	0.205745	-0.179208
0.768829	0.0632401	0.743558	0.0617236
0.235522	0.230649	0.198065	0.223067
1.15506	0.0706566	1.14015	0.0594194
-0.794698	0.346518	-0.820581	0.342044
0.464826	-0.238409	0.471616	-0.246174
0.46102	0.139448	0.455413	0.141485
0.837452	0.138306	0.801666	0.136624
0.162565	0.251236	0.112739	0.2405
1.21409	0.0487694	1.20366	0.0338217
-1.01432	0.364227	-1.00334	0.361099
-0.0747158	-0.304296	-0.101244	-0.301001
0.690669	-0.0224147	0.710463	-0.0303732
0.312253	0.207201	0.306201	0.213139
1.07447	0.0936758	1.06165	0.0918604
-0.523857	0.322342	-0.562612	0.318495
0.941798	-0.157157	0.885022	-0.168784
-0.397605	0.282539	-0.382447	0.265507
1.06671	-0.119281	1.01185	-0.114734
-0.712767	0.320013	-0.632176	0.303554
0.609362	-0.21383	0.565145	-0.189653
0.269743	0.182809	0.252215	0.169544
1.08087	0.0809228	1.06241	0.0756646
-0.557437	0.324262	-0.568715	0.318724
0.89151	-0.167231	0.868714	-0.170615
-0.279522	0.267453	-0.312417	0.260614
1.15837	-0.0838565	1.13522	-0.0937251
-0.966293	0.347511	-0.897856	0.340565
0.0431179	-0.289888	-0.0318014	-0.269357
0.708341	0.0129354	0.723003	-0.00954043
0.305305	0.212502	0.24967	0.216901
1.07862	0.0915916	1.06865	0.0749011
-0.54049	0.323585	-0.514714	0.320595
0.911447	-0.162147	0.884927	-0.154414
-0.328676	0.273434	-0.36597	0.265478
1.12156	-0.0986028	1.09708	-0.109791
-0.862168	0.336468	-0.858317	0.329123
0.297888	-0.25865	0.238471	-0.257495
0.617674	0.0893663	0.634632	0.0715412
0.555444	0.185302	0.50658	0.19039
0.757408	0.166633	0.765845	0.151974
0.361637	0.227222	0.329329	0.229754
1.04618	0.108491	1.02879	0.0987987
-0.420002	0.313854	-0.486573	0.308636
1.06778	-0.126	1.02184	-0.145972
-0.721109	0.320333	-0.755537	0.306551
0.589354	-0.216333	0.563163	-0.226661
0.299501	0.176806	0.299151	0.168949
1.0548	0.0898504	1.05107	0.0897454
-0.465311	0.316441	-0.531248	0.315321
1.01127	-0.139593	1.01015	-0.159375
-0.569041	0.30338	-0.578249	0.303046
0.844019	-0.170712	0.821573	-0.173475
-0.167677	0.253206	-0.177775	0.246472
1.21449	-0.050303	1.16293	-0.0533324
-1.11504	0.364348	-1.02606	0.34888
-0.378937	-0.334513	-0.448724	-0.307819
0.46896	-0.113681	0.457951	-0.134617
0.576335	0.140688	0.561663	0.137385
0.668665	0.1729	0.629414	0.168499
0.545566	0.2006	0.500638	0.188824
0.786562	0.16367	0.800709	0.150191
0.295456	0.235969	0.264362	0.240213
1.1131	0.0886368	1.10844	0.0793085
-0.642929	0.33393	-0.67317	0.332532
0.756045	-0.192879	0.738457	-0.201951
0.00825878	0.226813	-0.0144415	0.221537
1.224	0.00247763	1.20672	-0.00433246
-1.0935	0.367199	-1.03713	0.362016
-0.30155	-0.328051	-0.32497	-0.31114
0.544117	-0.0904649	0.534028	-0.0974909
0.493869	0.163235	0.462158	0.160209
0.819868	0.148161	0.81919	0.138647
0.20518	0.24596	0.14953	0.245757
1.17888	0.0615539	1.1918	0.0448591
-0.885071	0.353665	-0.886275	0.357541
0.26044	-0.265521	0.278257	-0.265883
0.641662	0.078132	0.645821	0.0834771
0.50281	0.192498	0.501689	0.193746
0.839232	0.150843	0.823462	0.150507
0.166514	0.251769	0.12503	0.247038
1.21434	0.0499542	1.19188	0.0375091
-1.01343	0.364301	-1.00062	0.357565
-0.0721415	-0.304028	-0.0967554	-0.300187
0.685229	-0.0216424	0.69429	-0.0290266
0.322395	0.205569	0.33729	0.208287
1.06125	0.0967186	1.03636	0.101187
-0.474304	0.318376	-0.497108	0.310907
1.00104	-0.142291	0.982677	-0.149132
-0.544461	0.300311	-0.583437	0.294803
0.886308	-0.163338	0.837637	-0.175031
-0.26577	0.265893	-0.291659	0.251291
1.16805	-0.079731	1.08444	-0.0874976
-0.987307	0.350416	-0.928195	0.325331
-0.0130234	-0.296192	-0.0906741	-0.278459
0.705213	-0.00390701	0.681803	-0.0272022
0.299801	0.211564	0.281111	0.204541
1.08685	0.0899403	1.10496	0.0843333
-0.563307	0.326055	-0.54071	0.331489
0.883674	-0.168992	0.849031	-0.162213
-0.261811	0.265102	-0.297918	0.254709
1.16788	-0.0785433	1.15864	-0.0893755
-0.992904	0.350365	-0.992217	0.347593
-0.0349349	-0.297871	-0.029008	-0.297665
0.703466	-0.0104805	0.690265	-0.00870239
0.298013	0.21104	0.284438	0.207079
1.08868	0.0894038	1.10813	0.0853314
-0.568381	0.326604	-0.550553	0.332439
0.874712	-0.170514	0.865651	-0.165166
-0.242443	0.262414	-0.278189	0.259695
1.18123	-0.0727329	1.16326	-0.0834568
-1.02941	0.35437	-0.961421	0.348978
-0.1279	-0.308822	-0.189625	-0.288426
0.665441	-0.03837	0.664838	-0.0568876
0.343536	0.199632	0.363648	0.199451
1.03212	0.103061	1.0377	0.109094
-0.388012	0.309636	-0.410409	0.311309
1.0983	-0.116404	1.05555	-0.123123
-0.803628	0.329491	-0.819051	0.316664
0.425113	-0.241088	0.427664	-0.245715
0.501657	0.127534	0.485698	0.128299
0.781728	0.150497	0.735752	0.145709
0.293056	0.234518	0.264526	0.220725
1.1117	0.0879168	1.09525	0.0793579
-0.643811	0.333511	-0.673994	0.328575
0.750937	-0.193143	0.735201	-0.202198
0.0223176	0.225281	-0.018633	0.22056
1.22691	0.00669529	1.18025	-0.00558991
-1.10045	0.368074	-1.05062	0.354076
-0.3262	-0.330134	-0.327029	-0.315185
0.520389	-0.0978599	0.515738	-0.0981086
0.521064	0.156117	0.558723	0.154722
0.775892	0.156319	0.77025	0.167617
0.314495	0.232768	0.329834	0.231075
1.09399	0.0943486	1.13011	0.0989503
-0.581363	0.328196	-0.619831	0.339033
0.849722	-0.174409	0.82299	-0.185949
-0.184501	0.254917	-0.203745	0.246897
1.21161	-0.0553504	1.1662	-0.0611234
-1.1105	0.363484	-1.11363	0.34986
-0.35741	-0.333151	-0.418541	-0.33409
0.48915	-0.107223	0.481445	-0.125562
0.557137	0.146745	0.552856	0.144434
0.711916	0.167141	0.673017	0.165857
0.461894	0.213575	0.430373	0.201905
0.915984	0.138568	0.939158	0.129112
-0.0389754	0.274795	-0.083353	0.281747
1.27245	-0.0116926	1.28399	-0.0250059
-1.27943	0.381735	-1.22707	0.385196
-0.91196	-0.383828	-0.94178	-0.36812
-0.548248	-0.273588	-0.586577	-0.282534
0.307684	-0.164474	0.34007	-0.175973
0.69933	0.0923052	0.716821	0.102021

## Sheet: Fig4c
Target		Output
x(n)	y(n)	x(n)	y(n)
0.550325	-0.225758	0.414666	-0.312181
0.34687	0.165097	0.527814	0.1244
0.996093	0.104061	0.984486	0.158344
-0.286671	0.298828	-0.0634266	0.295346
1.18109	-0.0860012	1.02892	-0.019028
-1.0412	0.354326	-1.03756	0.308677
-0.161993	-0.312359	-0.242826	-0.311267
0.65436	-0.048598	0.974595	-0.0728479
0.352331	0.196308	0.460964	0.292379
1.02005	0.105699	0.962225	0.138289
-0.347516	0.306014	-0.179222	0.288667
1.13548	-0.104255	1.04467	-0.0537665
-0.905312	0.340645	-0.931218	0.3134
0.190852	-0.271593	0.234453	-0.279365
0.674603	0.0572556	0.888442	0.0703358
0.417222	0.202381	0.5681	0.266533
0.958585	0.125167	1.02021	0.17043
-0.164607	0.287575	-0.0536962	0.306063
1.25535	-0.049382	1.01628	-0.0161089
-1.25245	0.376605	-1.28515	0.304885
-0.818114	-0.375735	-0.973569	-0.385546
-0.309503	-0.245434	-0.348329	-0.292071
0.619625	-0.092851	0.833969	-0.104499
0.371717	0.185887	0.446172	0.250191
0.993462	0.111515	0.947199	0.133852
-0.266119	0.298039	-0.197531	0.28416
1.20225	-0.0798358	0.938905	-0.0592593
-1.10012	0.360674	-1.14393	0.281671
-0.336167	-0.330037	-0.35295	-0.343179
0.51612	-0.10085	0.728995	-0.105885
0.524361	0.154836	0.579206	0.218699
0.76683	0.157308	0.772998	0.173762
0.336473	0.230049	0.394316	0.231899
1.07699	0.100942	1.01262	0.118295
-0.52083	0.323097	-0.454689	0.303785
0.943247	-0.156249	0.844137	-0.136407
-0.402077	0.282974	-0.264488	0.253241
1.05531	-0.120623	1.08701	-0.0793465
-0.683082	0.316594	-0.670191	0.326102
0.661092	-0.204925	0.578033	-0.201057
0.18344	0.198328	0.260534	0.17341
1.15413	0.0550321	1.07113	0.0781603
-0.808454	0.346238	-0.66394	0.32134
0.429118	-0.242536	0.510861	-0.199182
0.502257	0.128735	0.623644	0.153258
0.771674	0.150677	0.793263	0.187093
0.313434	0.231502	0.382112	0.237979
1.09285	0.0940302	1.00275	0.114634
-0.580286	0.327856	-0.443142	0.300826
0.857709	-0.174086	0.861289	-0.132943
-0.204681	0.257313	-0.0906697	0.258387
1.20194	-0.0614043	1.08918	-0.0272009
-1.08465	0.360583	-1.04463	0.326754
-0.280569	-0.325394	-0.261178	-0.313388
0.562031	-0.0841706	0.856476	-0.0783535
0.480657	0.168609	0.529695	0.256943
0.843007	0.144197	0.812429	0.158908
0.153217	0.252902	0.226296	0.243729
1.21935	0.045965	1.04023	0.0678888
-1.03637	0.365805	-0.997017	0.31207
-0.134138	-0.310912	-0.117543	-0.299105
0.666763	-0.0402414	0.995927	-0.035263
0.338755	0.200029	0.440311	0.298778
1.03452	0.101627	0.975292	0.132093
-0.397256	0.310356	-0.272791	0.292587
1.08703	-0.119177	1.06461	-0.0818374
-0.776473	0.32611	-0.767084	0.319382
0.481644	-0.232942	0.475162	-0.230125
0.440903	0.144493	0.617005	0.142548
0.875261	0.132271	0.834006	0.185101
0.0588635	0.262578	0.181065	0.250202
1.25816	0.0176591	1.1117	0.0543195
-1.19943	0.377449	-1.06113	0.333511
-0.640476	-0.359829	-0.707718	-0.318338
0.0659905	-0.192143	0.039345	-0.212315
0.802824	0.0197972	0.996116	0.0118035
0.11858	0.240847	0.174326	0.298835
1.22205	0.035574	1.01453	0.0522978
-1.05322	0.366614	-1.04402	0.304358
-0.18628	-0.315966	-0.130421	-0.313206
0.63563	-0.0558839	0.939852	-0.0391263
0.373995	0.190689	0.435996	0.281956
0.995113	0.112198	0.950915	0.130799
-0.27333	0.298534	-0.246939	0.285274
1.19347	-0.0819989	1.08814	-0.0740817
-1.07154	0.358041	-1.01582	0.326442
-0.2535	-0.321461	-0.266948	-0.304747
0.586821	-0.0760499	0.838311	-0.0800843
0.443554	0.176046	0.514147	0.251493
0.899174	0.133066	0.867418	0.154244
-0.00129323	0.269752	0.0568517	0.260226
1.27078	-0.000387969	1.03263	0.0170555
-1.26292	0.381235	-1.28498	0.309788
-0.853754	-0.378877	-0.784588	-0.385494
-0.400674	-0.256126	-0.523306	-0.235376
0.514492	-0.120202	0.686202	-0.156992
0.509175	0.154348	0.61705	0.205861
0.789073	0.152753	0.770163	0.185115
0.280615	0.236722	0.288095	0.231049
1.1245	0.0841844	1.03168	0.0864285
-0.686885	0.337349	-0.558632	0.309505
0.673754	-0.206065	0.682539	-0.16759
0.159946	0.202126	0.275919	0.204762
1.16911	0.0479837	1.01672	0.0827757
-0.868378	0.350732	-0.754383	0.305017
0.292396	-0.260513	0.352524	-0.226315
0.620239	0.0877189	0.68186	0.105757
0.54817	0.186072	0.630835	0.204558
0.764683	0.164451	0.826723	0.189251
0.348938	0.229405	0.445167	0.248017
1.05822	0.104681	1.01041	0.13355
-0.461964	0.317467	-0.355312	0.303123
1.02089	-0.138589	0.980573	-0.106594
-0.599652	0.306267	-0.520917	0.294172
0.79991	-0.179895	0.847443	-0.156275
-0.0746407	0.239973	0.0402005	0.254233
1.23393	-0.0223922	1.0824	0.0120601
-1.15366	0.37018	-1.15568	0.324719
-0.494781	-0.346098	-0.39327	-0.346704
0.309274	-0.148434	0.430978	-0.117981
0.719059	0.0927823	0.826856	0.129293
0.369096	0.215718	0.422174	0.248057
1.02431	0.110729	0.988533	0.126652
-0.356574	0.307293	-0.251252	0.29656
1.13037	-0.106972	1.02969	-0.0753757
-0.897376	0.339112	-0.888676	0.308907
0.212112	-0.269213	0.431933	-0.266603
0.670353	0.0636335	0.848063	0.12958
0.436016	0.201106	0.456809	0.254419
0.931297	0.130805	0.881481	0.137043
-0.0791708	0.279389	0.036893	0.264444
1.27238	-0.0237512	1.00996	0.0110679
-1.29007	0.381713	-1.37987	0.302988
-0.947451	-0.387022	-1.1006	-0.413961
-0.648915	-0.284235	-0.775754	-0.33018
0.129034	-0.194674	0.288755	-0.232726
0.784043	0.0387102	0.962857	0.0866265
0.176737	0.235213	0.233008	0.288857
1.19336	0.0530211	1.02875	0.0699023
-0.944328	0.358008	-0.885966	0.308625
0.110067	-0.283298	0.101308	-0.26579
0.692529	0.03302	0.865059	0.0303925
0.358141	0.207759	0.409179	0.259518
1.02196	0.107442	1.02463	0.122754
-0.356544	0.306587	-0.204993	0.307388
1.12613	-0.106963	0.958664	-0.061498
-0.882938	0.33784	-0.903894	0.287599
0.249384	-0.264881	0.288599	-0.271168
0.651919	0.0748153	0.849987	0.0865796
0.477209	0.195576	0.540488	0.254996
0.875541	0.143163	0.847424	0.162146
0.0686895	0.262662	0.122133	0.254227
1.25185	0.0206069	1.08302	0.03664
-1.17592	0.375554	-1.21202	0.324906
-0.560358	-0.352775	-0.573703	-0.363606
0.207837	-0.168107	0.299295	-0.172111
0.765566	0.0623511	0.892437	0.0897884
0.241782	0.22967	0.320801	0.267731
1.14477	0.0725346	0.976689	0.0962403
-0.759172	0.34343	-0.69706	0.293007
0.536879	-0.227752	0.558356	-0.209118
0.368977	0.161064	0.469442	0.167507
0.964532	0.110693	0.945081	0.140832
-0.194757	0.28936	-0.0465348	0.283524
1.23432	-0.058427	1.03101	-0.0139604
-1.19059	0.370296	-1.21811	0.309303
-0.611645	-0.357178	-0.561709	-0.365434
0.118696	-0.183494	0.136777	-0.168513
0.796759	0.0356088	0.943464	0.0410331
0.148886	0.239028	0.193541	0.283039
1.20925	0.0446659	1.0233	0.0580623
-1.0053	0.362775	-0.970336	0.30699
-0.0531752	-0.301589	0.142083	-0.291101
0.690758	-0.0159526	0.940291	0.042625
0.315256	0.207227	0.385903	0.282087
1.06857	0.0945767	1.00622	0.115771
-0.503561	0.320571	-0.450878	0.301867
0.96589	-0.151068	0.939578	-0.135263
-0.459575	0.289767	-0.401796	0.281873
0.994251	-0.137872	1.0436	-0.120539
-0.520341	0.298275	-0.469166	0.31308
0.917661	-0.156102	0.924859	-0.14075
-0.330665	0.275298	-0.247089	0.277458
1.11864	-0.0991994	0.997652	-0.0741268
-0.851888	0.335593	-0.792109	0.299295
0.318217	-0.255566	0.32069	-0.237633
0.602909	0.095465	0.817228	0.096207
0.590247	0.180873	0.656739	0.245168
0.691552	0.177074	0.795169	0.197022
0.502958	0.207466	0.558612	0.238551
0.848097	0.150887	0.934187	0.167584
0.144064	0.254429	0.280754	0.280256
1.22091	0.0432192	1.11758	0.0842263
-1.04397	0.366272	-1.01031	0.335275
-0.159697	-0.31319	-0.124372	-0.303094
0.643679	-0.047909	0.907982	-0.0373115
0.375435	0.193104	0.395693	0.272394
0.993014	0.112631	0.952034	0.118708
-0.265942	0.297904	-0.138953	0.28561
1.19796	-0.0797825	1.11272	-0.0416859
-1.09034	0.359388	-1.1168	0.333816
-0.30683	-0.327102	-0.348385	-0.335041
0.536328	-0.0920491	0.690232	-0.104516
0.506019	0.160898	0.486447	0.20707
0.800386	0.151806	0.816716	0.145934
0.254653	0.240116	0.347039	0.245015
1.14904	0.0763958	1.05867	0.104112
-0.770985	0.344712	-0.713462	0.317602
0.514026	-0.231296	0.472056	-0.214039
0.403199	0.154208	0.452279	0.141617
0.92843	0.12096	0.910601	0.135684
-0.0853008	0.278529	-0.0181042	0.27318
1.26777	-0.0255902	1.0545	-0.00543125
-1.27434	0.380332	-1.34874	0.31635
-0.892785	-0.382302	-0.852045	-0.404623
-0.497925	-0.267835	-0.626666	-0.255613
0.384969	-0.149377	0.438856	-0.188
0.642854	0.115491	0.769728	0.131657
0.533204	0.192856	0.668457	0.230918
0.793328	0.159961	0.80489	0.200537
0.2772	0.237998	0.362222	0.241467
1.12892	0.08316	1.06997	0.108667
-0.694467	0.338676	-0.577651	0.320991
0.664793	-0.20834	0.653526	-0.173295
0.172174	0.199438	0.246397	0.196058
1.15633	0.0516523	1.08838	0.0739191
-0.823263	0.346899	-0.721925	0.326513
0.393808	-0.246979	0.486585	-0.216577
0.535841	0.118142	0.673227	0.145975
0.713831	0.160752	0.758341	0.201968
0.447315	0.214149	0.452701	0.227502
0.935697	0.134194	0.861126	0.13581
-0.084895	0.280709	-0.0144498	0.258338
1.27611	-0.0254685	1.15416	-0.00433494
-1.30853	0.382833	-1.39496	0.346247
-1.01557	-0.39256	-0.948038	-0.418487
-0.839669	-0.304672	-1.14253	-0.284411
-0.294437	-0.251901	-0.291499	-0.34276
0.62722	-0.0883312	0.743979	-0.0874498
0.360503	0.188166	0.40865	0.223194
1.00872	0.108151	0.892397	0.122595
-0.31454	0.302617	-0.243959	0.267719
1.16313	-0.0943621	0.939807	-0.0731877
-0.98964	0.34894	-0.99135	0.281942
-0.0186774	-0.296892	-0.0211869	-0.297405
0.701127	-0.00560322	1.01291	-0.00635608
0.305655	0.210338	0.271211	0.303873
1.07736	0.0916965	1.05814	0.0813632
-0.532781	0.323207	-0.428703	0.317441
0.925355	-0.159834	0.933711	-0.128611
-0.356733	0.277607	-0.225627	0.280113
1.09928	-0.10702	0.995901	-0.0676881
-0.801291	0.329785	-0.786232	0.29877
0.434705	-0.240387	0.494445	-0.235869
0.496344	0.130411	0.608726	0.148333
0.782063	0.148903	0.70636	0.182618
0.290805	0.234619	0.467762	0.211908
1.11371	0.0872414	1.04769	0.140329
-0.648892	0.334112	-0.603877	0.314307
0.745773	-0.194668	0.69251	-0.181163
0.0275126	0.223732	0.13912	0.207753
1.22518	0.00825378	1.12901	0.041736
-1.08993	0.367554	-1.06331	0.338702
-0.293951	-0.326979	-0.206859	-0.318993
0.54811	-0.0881853	0.722679	-0.0620576
0.485375	0.164433	0.559234	0.216804
0.831641	0.145613	0.827266	0.16777
0.174998	0.249492	0.222377	0.24818
1.20782	0.0524994	1.01225	0.066713
-0.986667	0.362345	-0.985589	0.303676
0.00187144	-0.296	0.119563	-0.295677
0.700639	0.000561433	0.983596	0.0358689
0.309993	0.210192	0.332995	0.295079
1.07842	0.092998	1.01962	0.0998986
-0.535874	0.323527	-0.438114	0.305886
0.922204	-0.160762	0.877478	-0.131434
-0.355407	0.276661	-0.259457	0.263244
1.1013	-0.106622	1.02051	-0.0778372
-0.800612	0.330391	-0.831025	0.306153
0.433428	-0.240184	0.492693	-0.249307
0.497972	0.130028	0.587122	0.147808
0.781763	0.149391	0.753088	0.176137
0.294854	0.234529	0.448442	0.225926
1.1112	0.0884561	1.01889	0.134533
-0.639572	0.333361	-0.560909	0.305667
0.760569	-0.191872	0.748496	-0.168273
-0.00410045	0.228171	0.0625892	0.224549
1.2258	-0.00123014	1.06632	0.0187768
-1.1119	0.367741	-1.04942	0.319897
-0.361827	-0.333571	-0.322885	-0.314826
0.483971	-0.108548	0.665341	-0.0968656
0.565097	0.145191	0.551186	0.199602
0.698633	0.169529	0.738561	0.165356
0.484797	0.20959	0.537577	0.221568
0.881653	0.145439	0.854449	0.161273
0.0595089	0.264496	0.144885	0.256335
1.25936	0.0178527	1.13567	0.0434654
-1.20157	0.377809	-1.22141	0.340702
-0.642363	-0.360472	-0.570455	-0.366422
0.0586368	-0.192709	0.0959205	-0.171136
0.804275	0.017591	0.948906	0.0287762
0.113549	0.241283	0.127992	0.284672
1.22414	0.0340647	1.15181	0.0383976
-1.06665	0.367242	-1.03739	0.345544
-0.227727	-0.319995	-0.148884	-0.311216
0.606171	-0.068318	0.788215	-0.0446651
0.418534	0.181851	0.502942	0.236465
0.935163	0.12556	0.89087	0.150883
-0.100712	0.280549	0.0222536	0.267261
1.2654	-0.0302136	1.17716	0.00667607
-1.27214	0.379621	-1.31656	0.353149
-0.886713	-0.381643	-0.748154	-0.394968
-0.482915	-0.266014	-0.598827	-0.224446
0.408066	-0.144874	0.526966	-0.179648
0.620979	0.12242	0.673942	0.15809
0.5799	0.186294	0.535124	0.202183
0.71967	0.17397	0.747522	0.160537
0.444882	0.215901	0.491578	0.224256
0.936502	0.133465	0.927234	0.147473
-0.0930351	0.280951	-0.00139527	0.27817
1.27327	-0.0279105	1.11193	-0.00041858
-1.2947	0.381982	-1.36844	0.33358
-0.967849	-0.38841	-1.04481	-0.410532
-0.696665	-0.290355	-0.700594	-0.313444
0.0289654	-0.208999	0.140624	-0.210178
0.788008	0.00868961	0.954298	0.0421873
0.142095	0.236403	0.205696	0.286289
1.20913	0.0426286	1.08167	0.0617088
-1.00164	0.36274	-1.00991	0.324502
-0.0430416	-0.300491	0.0514376	-0.302973
0.696259	-0.0129125	0.903807	0.0154313
0.3069	0.208878	0.350866	0.271142
1.07605	0.0920699	1.04125	0.10526
-0.527909	0.322815	-0.559113	0.312376
0.933243	-0.158373	0.984222	-0.167734
-0.378823	0.279973	-0.332675	0.295267
1.08053	-0.113647	1.09834	-0.0998024
-0.745298	0.32416	-0.803749	0.329503
0.545599	-0.223589	0.637955	-0.241125
0.360068	0.16368	0.469012	0.191387
0.981521	0.108021	0.992101	0.140703
-0.237776	0.294456	-0.209774	0.29763
1.20971	-0.0713328	1.09918	-0.0629323
-1.12316	0.362914	-1.19862	0.329755
-0.401579	-0.336948	-0.320826	-0.359587
0.437254	-0.120474	0.638674	-0.0962478
0.611448	0.131176	0.715398	0.191602
0.608134	0.183434	0.598273	0.214619
0.669054	0.18244	0.667871	0.179482
0.555281	0.200716	0.613156	0.200361
0.76865	0.166584	0.805658	0.183947
0.340247	0.230595	0.368966	0.241697
1.06946	0.102074	1.06588	0.11069
-0.496188	0.320837	-0.455833	0.319765
0.980192	-0.148856	0.889945	-0.13675
-0.497402	0.294058	-0.432162	0.266983
0.945771	-0.149221	0.909547	-0.129649
-0.405171	0.283731	-0.398189	0.272864
1.05383	-0.121551	0.971288	-0.119457
-0.678489	0.316149	-0.64631	0.291386
0.671231	-0.203547	0.727155	-0.193893
0.166728	0.201369	0.282859	0.218146
1.16288	0.0500183	1.05172	0.0848576
-0.845122	0.348865	-0.830146	0.315516
0.350057	-0.253537	0.365842	-0.249044
0.579054	0.105017	0.743802	0.109753
0.636751	0.173716	0.70601	0.223141
0.605398	0.191025	0.678018	0.211803
0.675464	0.181619	0.748619	0.203405
0.544558	0.202639	0.602552	0.224586
0.780555	0.163367	0.83151	0.180766
0.312125	0.234166	0.323783	0.249453
1.0976	0.0936376	1.03548	0.0971349
-0.594176	0.329281	-0.564756	0.310644
0.832333	-0.178253	0.72966	-0.169427
-0.146251	0.2497	-0.0851143	0.218898
1.22219	-0.0438753	1.0685	-0.0255343
-1.13673	0.366658	-1.22499	0.320549
-0.438304	-0.34102	-0.461257	-0.367497
0.393924	-0.131491	0.580863	-0.138377
0.653293	0.118177	0.730006	0.174259
0.520749	0.195988	0.552444	0.219002
0.815722	0.156225	0.838073	0.165733
0.220061	0.244716	0.249599	0.251422
1.17394	0.0660183	1.0732	0.0748797
-0.862392	0.352181	-0.775987	0.321961
0.305697	-0.258718	0.341645	-0.232796
0.609253	0.0917091	0.752973	0.102493
0.570324	0.182776	0.638011	0.225892
0.725833	0.171097	0.819514	0.191403
0.43363	0.21775	0.516759	0.245854
0.958073	0.130089	0.892258	0.155028
-0.15362	0.287422	-0.0463623	0.267677
1.25199	-0.0460861	1.13262	-0.0139087
-1.23624	0.375598	-1.19971	0.339785
-0.76376	-0.370872	-0.613224	-0.359913
-0.187771	-0.229128	-0.244296	-0.183967
0.721587	-0.0563314	0.951522	-0.0732889
0.213999	0.216476	0.252239	0.285457
1.1528	0.0641998	1.03269	0.0756718
-0.797232	0.345839	-0.685056	0.309806
0.450235	-0.23917	0.441989	-0.205517
0.481531	0.135071	0.62712	0.132597
0.812175	0.144459	0.715988	0.188136
0.219331	0.243652	0.224811	0.214797
1.17738	0.0657993	1.06483	0.0674433
-0.877198	0.353213	-0.801951	0.319448
0.274219	-0.263159	0.357862	-0.240585
0.633683	0.0822656	0.787838	0.107359
0.518045	0.190105	0.578875	0.236351
0.811291	0.155413	0.804237	0.173663
0.232772	0.243387	0.22157	0.241271
1.16341	0.0698316	1.04933	0.0664711
-0.822624	0.349024	-0.783813	0.3148
0.399969	-0.246787	0.459909	-0.235144
0.527606	0.119991	0.629189	0.137973
0.730684	0.158282	0.706002	0.188757
0.41647	0.219205	0.543347	0.211801
0.976248	0.124941	0.977997	0.163004
-0.208164	0.292874	-0.0670335	0.293399
1.23535	-0.0624491	1.09505	-0.0201101
-1.19553	0.370606	-1.13982	0.328515
-0.631317	-0.358658	-0.523722	-0.341945
0.0819715	-0.189395	0.10857	-0.157117
0.80822	0.0245914	0.866048	0.0325711
0.114714	0.242466	0.269663	0.259815
1.22136	0.0344142	1.0599	0.080899
-1.05697	0.366407	-0.998819	0.317969
-0.196947	-0.317092	-0.0607633	-0.299646
0.628509	-0.059084	0.950335	-0.018229
0.383591	0.188553	0.448776	0.2851
0.983757	0.115077	0.920743	0.134633
-0.240967	0.295127	-0.176128	0.276223
1.21401	-0.0722901	0.97289	-0.0528385
-1.13581	0.364203	-1.14449	0.291867
-0.441319	-0.340743	-0.399539	-0.343347
0.392814	-0.132396	0.50609	-0.119862
0.65399	0.117844	0.735496	0.151827
0.519564	0.196197	0.541473	0.220649
0.820478	0.155869	0.765074	0.162442
0.216915	0.246143	0.273942	0.229522
1.18649	0.0650745	1.07084	0.0821825
-0.904705	0.355946	-0.921443	0.321253
0.207061	-0.271411	0.351702	-0.276433
0.666306	0.0621184	0.855617	0.10551
0.437427	0.199892	0.43506	0.256685
0.935623	0.131228	0.923424	0.130518
-0.0944846	0.280687	0.0738282	0.277027
1.26911	-0.0283454	1.08198	0.0221485
-1.2863	0.380732	-1.33382	0.324593
-0.9345	-0.385889	-0.883935	-0.400146
-0.610355	-0.28035	-0.688778	-0.265181
0.199988	-0.183106	0.34194	-0.206633
0.763777	0.0599964	0.87808	0.102582
0.244093	0.229133	0.217406	0.263424
1.14483	0.0732279	1.05835	0.0652218
-0.762534	0.343449	-0.713863	0.317505
0.524838	-0.22876	0.592291	-0.214159
0.383781	0.157452	0.41982	0.177687
0.955373	0.115134	0.902023	0.125946
-0.16152	0.286612	-0.0751671	0.270607
1.25375	-0.0484559	1.06476	-0.0225501
-1.24827	0.376125	-1.28178	0.319427
-0.810596	-0.374481	-0.731163	-0.384534
-0.291528	-0.243179	-0.264857	-0.219349
0.635776	-0.0874584	0.791812	-0.0794571
0.341762	0.190733	0.339816	0.237543
1.025	0.102529	0.986508	0.101945
-0.36736	0.307501	-0.266649	0.295952
1.11807	-0.110208	0.937866	-0.0799947
-0.860148	0.33542	-0.850558	0.28136
0.303029	-0.258044	0.291498	-0.255167
0.613616	0.0909087	0.748991	0.0874494
0.567409	0.184085	0.564558	0.224697
0.734555	0.170223	0.762724	0.169367
0.415478	0.220367	0.452653	0.228817
0.976933	0.124643	0.91989	0.135796
-0.210015	0.29308	-0.145697	0.275967
1.22713	-0.0630046	1.01534	-0.043709
-1.17169	0.368139	-1.26411	0.304602
-0.551886	-0.351506	-0.530807	-0.379232
0.22055	-0.165566	0.252191	-0.159242
0.771628	0.0661649	0.881414	0.0756573
0.233763	0.231488	0.217016	0.264424
1.15097	0.070129	1.07228	0.0651048
-0.786053	0.345291	-0.712967	0.321683
0.481691	-0.235816	0.468399	-0.21389
0.438421	0.144507	0.549402	0.14052
0.878044	0.131526	0.842043	0.164821
0.0547239	0.263413	0.146278	0.252613
1.25908	0.0164172	1.17676	0.0438833
-1.20208	0.377725	-1.22205	0.353029
-0.64655	-0.360625	-0.611911	-0.366616
0.0534312	-0.193965	0.0483679	-0.183573
0.799086	0.0160294	0.877965	0.0145104
0.123343	0.239726	0.121213	0.26339
1.2141	0.037003	1.15261	0.036364
-1.02787	0.36423	-0.997355	0.345783
-0.113301	-0.30836	-0.090707	-0.299207
0.67068	-0.0339903	0.917532	-0.0272121
0.33648	0.201204	0.393613	0.27526
1.04077	0.100944	0.984615	0.118084
-0.414038	0.312231	-0.260371	0.295385
1.07203	-0.124211	0.960217	-0.0781112
-0.736902	0.321609	-0.783896	0.288065
0.562326	-0.221071	0.512168	-0.235169
0.339156	0.168698	0.4027	0.15365
1.00788	0.101747	0.936716	0.12081
-0.323034	0.302365	-0.265291	0.281015
1.15624	-0.0969101	1.06409	-0.0795872
-0.96804	0.346872	-0.92842	0.319226
0.0339059	-0.290412	0.0116394	-0.278526
0.707638	0.0101718	1.01682	0.00349181
0.312128	0.212291	0.364952	0.305046
1.07771	0.0936385	1.00557	0.109486
-0.53463	0.323312	-0.498002	0.301671
0.925076	-0.160389	0.877312	-0.149401
-0.356868	0.277523	-0.300619	0.263194
1.09926	-0.10706	1.05825	-0.0901858
-0.800781	0.329779	-0.782414	0.317475
0.429298	-0.240234	0.50096	-0.234724
0.503674	0.128789	0.731301	0.150288
0.776364	0.151102	0.783407	0.21939
0.306819	0.232909	0.347803	0.235022
1.10029	0.0920457	0.976047	0.104341
-0.605281	0.330086	-0.508611	0.292814
0.815698	-0.181584	0.840404	-0.152583
-0.112133	0.244709	-0.0546137	0.252121
1.22705	-0.0336399	1.12083	-0.0163841
-1.14146	0.368116	-1.21633	0.336248
-0.455599	-0.342437	-0.493148	-0.3649
0.363955	-0.13668	0.408291	-0.147944
0.678629	0.109186	0.697329	0.122487
0.466741	0.203589	0.542324	0.209199
0.900352	0.140022	0.907143	0.162697
0.00343522	0.270106	0.0909971	0.272143
1.26878	0.00103057	1.09854	0.0272991
-1.25158	0.380634	-1.32786	0.329561
-0.817493	-0.375473	-0.871633	-0.398358
-0.30801	-0.245248	-0.346528	-0.26149
0.61774	-0.092403	0.719305	-0.103958
0.372997	0.185322	0.366118	0.215792
0.992324	0.111899	0.907458	0.109835
-0.265235	0.297697	-0.186538	0.272237
1.1994	-0.0795705	1.09436	-0.0559614
-1.09573	0.359821	-1.073	0.328307
-0.321789	-0.32872	-0.276439	-0.321901
0.523501	-0.0965366	0.816037	-0.0829318
0.516157	0.15705	0.575922	0.244811
0.786099	0.154847	0.792741	0.172777
0.292662	0.23583	0.304772	0.237822
1.11643	0.0877987	0.980965	0.0914317
-0.654563	0.33493	-0.685885	0.294289
0.734353	-0.196369	0.6209	-0.205766
0.0484241	0.220306	0.183617	0.18627
1.21521	0.0145272	1.14186	0.055085
-1.05436	0.364564	-0.95753	0.342558
-0.191174	-0.316309	-0.142459	-0.287259
0.632569	-0.0573522	0.818797	-0.0427376
0.386394	0.189771	0.439887	0.245639
0.977196	0.115918	0.927601	0.131966
-0.21879	0.293159	-0.22752	0.27828
1.22499	-0.065637	0.978074	-0.0682559
-1.16739	0.367497	-1.24102	0.293422
-0.543613	-0.350216	-0.464538	-0.372305
0.237207	-0.163084	0.233023	-0.139361
0.760945	0.0711622	0.871617	0.069907
0.259402	0.228283	0.316855	0.261485
1.1368	0.0778206	1.07644	0.0950566
-0.733336	0.34104	-0.71717	0.322933
0.585551	-0.220001	0.598536	-0.215151
0.300122	0.175665	0.368867	0.179561
1.04992	0.0900366	0.958298	0.11066
-0.454829	0.314975	-0.427118	0.287489
1.0222	-0.136449	0.992979	-0.128135
-0.602188	0.306659	-0.531744	0.297894
0.798528	-0.180656	0.752544	-0.159523
-0.0753723	0.239558	-0.0464663	0.225763
1.22835	-0.0226117	1.18693	-0.0139399
-1.13002	0.368506	-1.16218	0.356079
-0.41827	-0.339005	-0.30332	-0.348655
0.419451	-0.125481	0.521182	-0.0909961
0.627728	0.125835	0.616655	0.156355
0.576388	0.188319	0.564071	0.184996
0.729904	0.172916	0.720059	0.169221
0.429204	0.218971	0.454394	0.216018
0.964623	0.128761	0.87535	0.136318
-0.173264	0.289387	-0.0861645	0.262605
1.25063	-0.0519791	1.06372	-0.0258494
-1.2464	0.375188	-1.35463	0.319116
-0.797652	-0.373919	-0.764531	-0.406389
-0.261901	-0.239296	-0.263763	-0.229359
0.661338	-0.0785704	0.802625	-0.0791289
0.30865	0.198402	0.353253	0.240787
1.06449	0.0925951	0.923741	0.105976
-0.499817	0.319347	-0.391582	0.277122
0.972871	-0.149945	0.897	-0.117475
-0.47506	0.291861	-0.458734	0.2691
0.976194	-0.142518	0.912101	-0.13762
-0.475533	0.292858	-0.409902	0.27363
0.976701	-0.14266	0.937176	-0.122971
-0.473255	0.29301	-0.474623	0.281153
0.980017	-0.141976	0.923717	-0.142387
-0.490505	0.294005	-0.4629	0.277115
0.957333	-0.147151	0.914214	-0.13887
-0.431061	0.2872	-0.313629	0.274264
1.02549	-0.129318	0.948008	-0.0940886
-0.602635	0.307648	-0.608391	0.284402
0.800973	-0.180791	0.762414	-0.182517
-0.0808271	0.240292	-0.0556377	0.228724
1.22997	-0.0242481	1.07323	-0.0166913
-1.14122	0.368992	-1.21579	0.32197
-0.454795	-0.342366	-0.439909	-0.364736
0.364468	-0.136439	0.473042	-0.131973
0.683507	0.10934	0.733264	0.141913
0.453461	0.205052	0.445086	0.219979
0.919391	0.136038	0.905409	0.133526
-0.044679	0.275817	0.0042867	0.271623
1.27264	-0.0134037	1.11393	0.00128601
-1.28193	0.381792	-1.40122	0.334178
-0.919722	-0.384578	-0.828849	-0.420367
-0.567275	-0.275917	-0.757443	-0.248655
0.279317	-0.170182	0.324577	-0.227233
0.722415	0.0837951	0.757711	0.097373
0.359283	0.216724	0.38041	0.227313
1.03547	0.107785	0.959815	0.114123
-0.395178	0.310642	-0.319374	0.287944
1.0893	-0.118553	1.00543	-0.0958122
-0.781913	0.32679	-0.772928	0.301629
0.470578	-0.234574	0.521567	-0.231878
0.453783	0.141174	0.505929	0.15647
0.85505	0.136135	0.816491	0.151779
0.112892	0.256515	0.0809932	0.244947
1.23564	0.0338675	1.12036	0.0242979
-1.10342	0.370691	-1.1588	0.336109
-0.332669	-0.331025	-0.315618	-0.34764
0.512275	-0.0998008	0.659807	-0.0946855
0.536705	0.153682	0.556935	0.197942
0.752623	0.161011	0.734638	0.16708
0.365281	0.225787	0.435456	0.220391
1.03907	0.109584	0.99353	0.130637
-0.397745	0.311722	-0.290443	0.298059
1.08837	-0.119323	0.915247	-0.087133
-0.778915	0.32651	-0.815094	0.274574
0.474669	-0.233675	0.472427	-0.244528
0.450134	0.142401	0.586303	0.141728
0.859962	0.13504	0.861698	0.175891
0.102645	0.257989	0.23933	0.258509
1.24575	0.0307935	1.06029	0.071799
-1.14244	0.373726	-1.1742	0.318087
-0.455807	-0.342732	-0.429528	-0.352259
0.364367	-0.136742	0.531509	-0.128858
0.673156	0.10931	0.635541	0.159453
0.470497	0.201947	0.440739	0.190662
0.897601	0.141149	0.89323	0.132222
0.0154947	0.26928	0.0413776	0.267969
1.26965	0.00464841	1.03202	0.0124133
-1.25088	0.380895	-1.32371	0.309605
-0.806864	-0.375264	-0.737376	-0.397112
-0.286622	-0.242059	-0.36487	-0.221213
0.643418	-0.0859867	0.729704	-0.109461
0.337296	0.193025	0.330102	0.218911
1.03447	0.101189	0.886462	0.0990305
-0.396419	0.31034	-0.411498	0.265939
1.09183	-0.118926	0.958521	-0.123449
-0.785043	0.327549	-0.843332	0.287556
0.462831	-0.235513	0.465971	-0.253
0.465589	0.138849	0.574516	0.139791
0.834297	0.139677	0.781743	0.172355
0.16711	0.250289	0.157305	0.234523
1.20999	0.050133	1.05915	0.0471915
-0.998343	0.362998	-0.99982	0.317744
-0.0319693	-0.299503	0.00881362	-0.299946
0.697883	-0.0095908	0.936696	0.00264408
0.312551	0.209365	0.360293	0.281009
1.07009	0.0937652	0.987566	0.108088
-0.505184	0.321028	-0.508844	0.29627
0.963557	-0.151555	0.858709	-0.152653
-0.447888	0.289067	-0.42428	0.257613
1.01132	-0.134366	0.959338	-0.127284
-0.563327	0.303397	-0.560418	0.287801
0.862886	-0.168998	0.839244	-0.168125
-0.213771	0.258866	-0.192768	0.251773
1.19523	-0.0641314	1.0574	-0.0578304
-1.061	0.358568	-1.01558	0.317219
-0.215314	-0.318301	-0.22142	-0.304674
0.614469	-0.0645943	0.858525	-0.066426
0.407381	0.184341	0.402089	0.257558
0.95287	0.122214	0.915828	0.120627
-0.14911	0.285861	-0.101988	0.274748
1.25465	-0.044733	1.10799	-0.0305964
-1.24684	0.376395	-1.31201	0.332398
-0.803593	-0.374052	-0.787397	-0.393603
-0.27885	-0.241078	-0.398781	-0.236219
0.650858	-0.083655	0.855938	-0.119634
0.321546	0.195257	0.339078	0.256781
1.05377	0.0964638	1.01032	0.101723
-0.457332	0.316132	-0.394011	0.303097
1.02347	-0.137199	0.929087	-0.118203
-0.602885	0.307042	-0.589557	0.278726
0.799708	-0.180865	0.764387	-0.176867
-0.0777613	0.239912	-0.0633453	0.229316
1.23178	-0.0233284	1.06882	-0.0190036
-1.14898	0.369534	-1.19433	0.320645
-0.479397	-0.344695	-0.522301	-0.358298
0.333852	-0.143819	0.512879	-0.15669
0.697539	0.100156	0.691233	0.153864
0.418867	0.209262	0.444052	0.20737
0.968747	0.12566	0.933207	0.133216
-0.188333	0.290624	-0.117915	0.279962
1.23701	-0.0564999	1.04912	-0.0353745
-1.19635	0.371103	-1.16312	0.314737
-0.635072	-0.358904	-0.696757	-0.348935
0.0767959	-0.190521	0.0931579	-0.209027
0.80301	0.0230388	0.922455	0.0279474
0.125774	0.240903	0.129185	0.276736
1.21998	0.0377323	1.10751	0.0387555
-1.04268	0.365994	-1.01507	0.332254
-0.150025	-0.312805	-0.00263396	-0.304521
0.654811	-0.0450076	0.908202	-0.000790188
0.357309	0.196443	0.370589	0.272461
1.02039	0.107193	0.985019	0.111177
-0.351063	0.306116	-0.279397	0.295506
1.12964	-0.105319	0.977253	-0.083819
-0.895729	0.338892	-0.974693	0.293176
0.213835	-0.268719	0.343204	-0.292408
0.664097	0.0641505	0.778959	0.102961
0.447187	0.199229	0.370724	0.233688
0.919335	0.134156	0.862114	0.111217
-0.0469515	0.275801	0.103527	0.258634
1.27176	-0.0140855	1.17674	0.0310581
-1.27965	0.381528	-1.40955	0.353023
-0.912355	-0.383894	-0.923972	-0.422865
-0.551138	-0.273706	-0.71357	-0.277192
0.300429	-0.165342	0.350793	-0.214071
0.708434	0.0901287	0.695369	0.105238
0.387591	0.21253	0.411769	0.208611
1.00229	0.116277	0.956318	0.123531
-0.291472	0.300686	-0.122115	0.286895
1.18251	-0.0874416	1.07345	-0.0366346
-1.0451	0.354752	-1.09577	0.322034
-0.174532	-0.313529	-0.0837494	-0.328732
0.644068	-0.0523596	0.802313	-0.0251248
0.367267	0.193221	0.365551	0.240694
1.00509	0.11018	0.900435	0.109665
-0.304405	0.301526	-0.298545	0.27013
1.16781	-0.0913214	1.08112	-0.0895635
-1.00525	0.350344	-1.04576	0.324337
-0.0662291	-0.301576	0.059772	-0.313728
0.691067	-0.0198687	0.983627	0.0179316
0.313203	0.20732	0.305182	0.295088
1.06811	0.0939609	0.939728	0.0915546
-0.505166	0.320432	-0.417583	0.281918
0.964752	-0.15155	0.902926	-0.125275
-0.451556	0.289426	-0.455501	0.270878
1.00542	-0.135467	0.928893	-0.13665
-0.552112	0.301627	-0.604284	0.278668
0.874072	-0.165634	0.821317	-0.181285
-0.240814	0.262222	-0.182397	0.246395
1.18423	-0.0722441	1.07791	-0.054719
-1.03456	0.35527	-1.05403	0.323374
-0.139259	-0.310367	0.0164648	-0.31621
0.660178	-0.0417778	0.84296	0.00493944
0.348134	0.198053	0.328185	0.252888
1.03124	0.10444	0.967777	0.0984554
-0.383093	0.309372	-0.372486	0.290333
1.10709	-0.114928	0.954811	-0.111746
-0.829751	0.332126	-0.875459	0.286443
0.362419	-0.248925	0.440493	-0.262638
0.565474	0.108726	0.671931	0.132148
0.665323	0.169642	0.663222	0.201579
0.549777	0.199597	0.604386	0.198967
0.774153	0.164933	0.818372	0.181316
0.323906	0.232246	0.368005	0.245512
1.08459	0.0971717	1.01842	0.110401
-0.549658	0.325377	-0.473695	0.305525
0.897827	-0.164897	0.810736	-0.142109
-0.290296	0.269348	-0.255057	0.243221
1.1469	-0.0870888	1.11195	-0.0765172
-0.931827	0.344071	-0.862085	0.333584
0.131955	-0.279548	0.285941	-0.258625
0.693552	0.0395864	0.838411	0.0857823
0.366365	0.208065	0.428933	0.251523
1.02119	0.109909	0.997981	0.12868
-0.347816	0.306357	-0.209038	0.299394
1.14013	-0.104345	0.967991	-0.0627113
-0.928025	0.34204	-0.919837	0.290397
0.137545	-0.278408	0.357949	-0.275951
0.695847	0.0412634	0.889515	0.107385
0.359564	0.208754	0.410106	0.266855
1.02999	0.107869	0.96034	0.123032
-0.373603	0.308997	-0.310979	0.288102
1.11834	-0.112081	1.0677	-0.0932937
-0.861804	0.335503	-0.92202	0.320311
0.295905	-0.258541	0.353771	-0.276606
0.619715	0.0887715	0.79854	0.106131
0.551215	0.185914	0.49709	0.239562
0.762309	0.165365	0.791656	0.149127
0.350341	0.228693	0.413905	0.237497
1.0555	0.105102	1.03111	0.124172
-0.451586	0.316649	-0.433936	0.309332
1.02613	-0.135476	0.910908	-0.130181
-0.605941	0.307839	-0.537411	0.273272
0.795042	-0.181782	0.757493	-0.161223
-0.0654583	0.238513	-0.0458573	0.227248
1.23727	-0.0196375	1.07155	-0.0137572
-1.16284	0.37118	-1.1939	0.321464
-0.522293	-0.348851	-0.408548	-0.35817
0.271882	-0.156688	0.260642	-0.122564
0.74243	0.0815647	0.779722	0.0781927
0.304936	0.222729	0.382035	0.233916
1.09636	0.0914809	0.960163	0.11461
-0.588951	0.328907	-0.494402	0.288049
0.843448	-0.176685	0.835951	-0.148321
-0.174014	0.253034	-0.181438	0.250785
1.20832	-0.0522043	1.02381	-0.0544315
-1.10004	0.362496	-1.18744	0.307142
-0.333238	-0.330011	-0.245817	-0.356233
0.512217	-0.0999714	0.661829	-0.0737451
0.532711	0.153665	0.570507	0.198549
0.756537	0.159813	0.750787	0.171152
0.361166	0.226961	0.442611	0.225236
1.04077	0.10835	0.989165	0.132783
-0.40847	0.31223	-0.345704	0.29675
1.07344	-0.122541	1.01599	-0.103711
-0.739309	0.322033	-0.72633	0.304796
0.554285	-0.221793	0.634956	-0.217899
0.344788	0.166286	0.448026	0.190487
1.00252	0.103436	0.906143	0.134408
-0.306864	0.300756	-0.146782	0.271843
1.16657	-0.0920593	1.03041	-0.0440346
-0.992709	0.34997	-1.04235	0.309123
-0.0302746	-0.297813	-0.0036467	-0.312706
0.702143	-0.00908238	0.989904	-0.00109401
0.295387	0.210643	0.311854	0.296971
1.09395	0.0886161	0.970038	0.0935563
-0.587316	0.328186	-0.615878	0.291011
0.846002	-0.176195	0.752325	-0.184763
-0.177723	0.253801	-0.135194	0.225698
1.20737	-0.0533168	1.12499	-0.0405581
-1.09344	0.362212	-1.20025	0.337496
-0.312001	-0.328031	-0.250285	-0.360075
0.532559	-0.0936002	0.637616	-0.0750856
0.510926	0.159768	0.470871	0.191285
0.789505	0.153278	0.807342	0.141261
0.279156	0.236851	0.282534	0.242202
1.13358	0.0837469	0.995269	0.0847603
-0.717084	0.340073	-0.671884	0.298581
0.62167	-0.215125	0.620564	-0.201565
0.243771	0.186501	0.292739	0.186169
1.1073	0.0731313	1.02825	0.0878217
-0.641716	0.332189	-0.572852	0.308476
0.760124	-0.192515	0.755552	-0.171856
-0.00348766	0.228037	-0.0239328	0.226666
1.22995	-0.0010463	1.00181	-0.00717985
-1.12143	0.368986	-1.20335	0.300542
-0.392192	-0.33643	-0.358148	-0.361005
0.446156	-0.117658	0.530422	-0.107445
0.603496	0.133847	0.633343	0.159127
0.624661	0.181049	0.644828	0.190003
0.635011	0.187398	0.619066	0.193448
0.624744	0.190503	0.694296	0.18572
0.640716	0.187423	0.648215	0.208289
0.612558	0.192215	0.676305	0.194465
0.668114	0.183768	0.692694	0.202891
0.559148	0.200434	0.567059	0.207808
0.754692	0.167745	0.74877	0.170118
0.36662	0.226408	0.480095	0.224631
1.0373	0.109986	1.01759	0.144028
-0.403028	0.31119	-0.296803	0.305278
1.08485	-0.120908	0.947955	-0.089041
-0.766881	0.325456	-0.744058	0.284387
0.500233	-0.230064	0.47735	-0.223217
0.418405	0.15007	0.483179	0.143205
0.900539	0.125522	0.8438	0.144954
-0.00710193	0.270162	0.062784	0.25314
1.27074	-0.00213058	1.01929	0.0188352
-1.26577	0.381223	-1.32342	0.305788
-0.864797	-0.37973	-0.781652	-0.397027
-0.42449	-0.259439	-0.529913	-0.234496
0.488684	-0.127347	0.682154	-0.158974
0.539966	0.146605	0.543436	0.204646
0.742546	0.16199	0.724341	0.163031
0.392061	0.222764	0.432144	0.217302
1.00494	0.117618	1.00902	0.129643
-0.292328	0.301482	-0.21592	0.302706
1.18185	-0.0876984	0.93026	-0.064776
-1.0411	0.354556	-1.10939	0.279078
-0.163602	-0.312329	-0.0395134	-0.332816
0.647059	-0.0490806	0.874549	-0.011854
0.36622	0.194118	0.382831	0.262365
1.0055	0.109866	0.972404	0.114849
-0.308542	0.30165	-0.23829	0.291721
1.16943	-0.0925625	1.04571	-0.0714871
-1.01154	0.350829	-1.02545	0.313714
-0.0799172	-0.303462	0.123177	-0.307634
0.687192	-0.0239752	0.958665	0.0369531
0.31303	0.206158	0.36801	0.287599
1.0719	0.0939091	0.976359	0.110403
-0.515588	0.32157	-0.512997	0.292908
0.949504	-0.154676	0.982494	-0.153899
-0.415291	0.284851	-0.383076	0.294748
1.04388	-0.124587	0.913253	-0.114923
-0.65209	0.313165	-0.59281	0.273976
0.717949	-0.195627	0.827561	-0.177843
0.0789543	0.215385	0.107024	0.248268
1.20631	0.0236863	1.15673	0.0321072
-1.0136	0.361893	-1.07361	0.34702
-0.0771276	-0.30408	0.0112358	-0.322084
0.689433	-0.0231383	0.917582	0.00337074
0.307674	0.20683	0.397302	0.275274
1.07709	0.0923021	1.00902	0.119191
-0.529716	0.323128	-0.479434	0.302707
0.927478	-0.158915	0.837668	-0.14383
-0.3626	0.278243	-0.373381	0.2513
1.0989	-0.10878	0.945161	-0.112014
-0.801588	0.32967	-0.772759	0.283548
0.43289	-0.240476	0.562133	-0.231828
0.497256	0.129867	0.621565	0.16864
0.785955	0.149177	0.683718	0.18647
0.287212	0.235787	0.27102	0.205115
1.11835	0.0861636	1.02901	0.0813059
-0.660135	0.335504	-0.617991	0.308704
0.724979	-0.19804	0.802567	-0.185397
0.0634735	0.217494	0.0538295	0.24077
1.2051	0.0190421	1.03752	0.0161489
-1.01183	0.36153	-0.957467	0.311255
-0.0713759	-0.303548	0.00974387	-0.28724
0.687747	-0.0214128	0.913309	0.00292316
0.316774	0.206324	0.319866	0.273993
1.0675	0.0950322	0.970537	0.0959599
-0.497681	0.32025	-0.387837	0.291161
0.976677	-0.149304	0.898906	-0.116351
-0.489494	0.293003	-0.449761	0.269672
0.957917	-0.146848	0.924347	-0.134928
-0.432709	0.287375	-0.347521	0.277304
1.02631	-0.129813	0.997506	-0.104256
-0.601357	0.307894	-0.635177	0.299252
0.799111	-0.180407	0.727451	-0.190553
-0.0746615	0.239733	-0.0173473	0.218235
1.23254	-0.0223985	1.07805	-0.0052042
-1.14953	0.369761	-1.15242	0.323416
-0.480222	-0.344859	-0.452143	-0.345727
0.331196	-0.144067	0.454953	-0.135643
0.703367	0.0993587	0.754442	0.136486
0.406979	0.21101	0.460128	0.226333
0.981914	0.122094	0.910334	0.138038
-0.228938	0.294574	-0.0903314	0.2731
1.2184	-0.0686815	1.09567	-0.0270994
-1.15022	0.36552	-1.12861	0.3287
-0.483491	-0.345066	-0.479208	-0.338584
0.327575	-0.145047	0.407845	-0.143762
0.700928	0.0982725	0.728709	0.122353
0.414294	0.210278	0.383174	0.218613
0.966543	0.124288	0.929442	0.114952
-0.184193	0.289963	-0.141655	0.278833
1.23938	-0.0552579	1.03271	-0.0424964
-1.20517	0.371813	-1.24386	0.309812
-0.659048	-0.36155	-0.606915	-0.373159
0.0304065	-0.197714	0.0722171	-0.182075
0.802831	0.00912194	0.958544	0.0216651
0.103575	0.240849	0.128134	0.287563
1.226	0.0310724	1.06671	0.0384401
-1.07117	0.367799	-1.10973	0.320012
-0.243971	-0.32135	-0.192606	-0.332919
0.592245	-0.0731914	0.825946	-0.0577818
0.437684	0.177674	0.399893	0.247784
0.913857	0.131305	0.878087	0.119968
-0.0406624	0.274157	0.0806603	0.263426
1.27285	-0.0121987	1.07742	0.0241981
-1.28116	0.381856	-1.28356	0.323225
-0.91343	-0.384347	-0.784734	-0.385067
-0.555025	-0.274029	-0.615788	-0.23542
0.296649	-0.166507	0.329201	-0.184736
0.713955	0.0889946	0.75356	0.0987602
0.371586	0.214187	0.416775	0.226068
1.01893	0.111476	0.938418	0.125033
-0.340239	0.305679	-0.200617	0.281525
1.14145	-0.102072	1.10027	-0.060185
-0.928871	0.342436	-0.944388	0.33008
0.133436	-0.278661	0.193738	-0.283316
0.697472	0.0400309	0.87335	0.0581215
0.356729	0.209242	0.357654	0.262005
1.03211	0.107019	0.962138	0.107296
-0.381541	0.309632	-0.363295	0.288641
1.10575	-0.114462	0.984989	-0.108988
-0.8222	0.331725	-0.809084	0.295497
0.385966	-0.24666	0.448481	-0.242725
0.546424	0.11579	0.629733	0.134544
0.695843	0.163927	0.717599	0.18892
0.488121	0.208753	0.540485	0.21528
0.874343	0.146436	0.857554	0.162146
0.0769007	0.262303	0.177292	0.257266
1.25035	0.0230702	1.07076	0.0531876
-1.16489	0.375106	-1.15796	0.321228
-0.526106	-0.349467	-0.45658	-0.347387
0.25902	-0.157832	0.286101	-0.136974
0.750318	0.0777061	0.904075	0.0858302
0.295851	0.225095	0.289878	0.271222

## Sheet: Fig4d
	Mask length: 1	2	4	5	10	20	25	50	100
Vmax: 2	0.281077	0.121915	0.108305	0.108765	0.115045	0.121815	0.138453	0.132155	0.155051
2.1	0.284585	0.110774	0.0920226	0.0925943	0.0848515	0.11211	0.102451	0.122071	0.187674
2.2	0.275743	0.0968355	0.0711585	0.071134	0.0810385	0.0846493	0.0901241	0.101672	0.139903
2.3	0.280216	0.0973751	0.0606761	0.0541045	0.0619397	0.0783953	0.0896821	0.0992792	0.196633
2.4	0.28697	0.0781469	0.0474311	0.0521709	0.0462762	0.0627073	0.0625955	0.0882929	0.144094
2.5	0.288566	0.0960626	0.0456581	0.0511529	0.0550453	0.0648854	0.0640073	0.0944458	0.124411
2.6	0.153721	0.067718	0.0541556	0.0480456	0.0597784	0.0666559	0.0592866	0.0784386	0.116123
2.7	0.287152	0.0842073	0.0586788	0.058511	0.0603649	0.0825917	0.0817479	0.070385	0.121728
2.8	0.278891	0.0950405	0.0642965	0.0694639	0.0787159	0.0737072	0.0727332	0.0691924	0.0830539
2.9	0.285581	0.125198	0.0733207	0.0704007	0.0684176	0.0618662	0.0624506	0.0940221	0.110095
3	0.257451	0.0777395	0.0924856	0.0714644	0.0702923	0.0631808	0.0689536	0.0781478	0.113681

## Sheet: Fig4e
ESN (Rodan et al, 2011)		Memristor RC EXP.		Memristor RC SIM.
Reservoir size	NRMSE	Reservoir size	NRMSE	Reservoir size	NRMSE
50	0.14	8	0.18	8	0.14
100	0.11	20	0.087	20	0.056
150	0.097	40	0.064	40	0.023
200	0.091	60	0.054	60	0.022
		80	0.048	80	0.02
		100	0.046	100	0.018
